# Supplementary material for: Intergenerational nutrition benefits of India’s national school feeding program
Source: Nat Commun. 2021 Jul 12;12:4248. doi: 10.1038/s41467-021-24433-w (PMC8275765; doi:10.1038/s41467-021-24433-w)
Supplement: Supplementary file 4 — Source Data [file 41467_2021_24433_MOESM4_ESM.xlsx]

## Sheet: Fig 1
District ID	mdm 1999	mdm 2004	mdm 2011	stunted
605	98	80	58	31.6975
633	77	79	21	24.4867
539	70	63	95	45.5406
269	68	44	91	36.5927
569	67	74	33	29.6666
157	65	73	46	30.1771
39	62	41	62	43.2069
579	62	87	14	25.2939
563	62	72	23	26.5757
350	55	80	34	17.8629
420	54	52	28	39.3914
602	54	68	37	28.9824
437	53	59	18	11.6103
322	51	55	37	18.8278
576	51	87	64	30.9659
471	51	82	79	23.7948
577	50	77	26	33.0096
277	50	76	18	18.4071
553	48	61	68	34.6744
359	45	62	55	25.8182
278	44	52	36	25.701
148	44	55	56	21.4227
52	43	42	83	36.8729
449	42	54	55	26.5384
604	41	63	64	31.8513
260	40	41	98	34.9004
61	40	75	53	40.6546
567	40	39	18	27.9517
641	37	56	82	29.7852
175	37	59	41	27.0274
192	36	24	75	28.8186
289	32	71	49	15.7159
423	32	47	50	18.556
568	32	38	19	21.2424
498	31	28	99	39.8479
273	31	53	83	37.0417
611	31	52	58	24.8823
124	31	62	40	27.0206
188	29	34	48	32.8779
8	29	45	10	15.2763
565	29	73	12	32.1533
636	29	42	22	31.1417
461	27	90	49	39.3621
152	26	67	79	26.5869
364	26	59	91	35.6046
556	26	66	40	43.834
600	25	43	21	45.5928
315	25	47	35	14.2567
495	25	62	47	26.4556
123	25	42	35	29.1908
479	23	14	89	42.5684
389	23	41	88	42.5232
250	23	0	27	26.2907
557	22	77	70	32.6136
111	22	31	6	31.3244
233	21	33	25	13.6123
616	20	7	0	29.9063
295	20	34	65	45.7529
317	19	35	70	39.6415
174	19	38	28	12.6375
598	17	47	39	43.0148
216	16	72	43	30.5042
298	16	80	4	47.1172
126	14	20	69	16.6836
3	13	16	11	29.8132
363	12	50	91	24.7868
560	12	58	0	19.5547
64	12	74	39	42.4371
468	12	90	76	49.3573
164	12	69	46	35.2741
43	12	43	69	44.011
371	11	50	52	44.2761
297	11	49	25	23.375
340	10	55	89	39.6862
69	10	33	75	33.9279
456	10	50	80	17.8419
488	10	16	41	48.3374
109	9	41	0	24.807
168	9	22	45	30.4458
356	9	46	51	38.2153
404	9	56	62	41.804
4	9	79	58	33.5095
120	9	56	37	30.0744
73	8	41	4	41.0513
572	8	26	26	20.8303
321	8	40	29	19.4707
238	7	17	49	17.2873
407	7	43	82	24.9777
361	7	22	36	45.1776
154	7	20	70	37.7193
353	7	41	56	34.17
274	6	50	59	25.6248
341	6	8	0	26.3004
134	6	32	55	29.5107
40	6	37	78	33.5567
427	6	73	73	42.2491
490	5	26	14	36.9533
294	5	19	71	26.1992
237	5	48	43	35.7261
256	5	28	73	45.844
266	5	65	14	41.3937
264	5	13	38	27.3764
555	5	34	30	29.3708
390	4	39	92	23.2499
300	4	39	49	24.2176
463	4	61	52	37.4054
311	4	61	44	32.8898
86	3	47	81	34.2527
399	3	51	80	39.7902
1	3	41	42	39.2667
169	3	27	21	27.1659
149	3	23	34	37.4449
474	2	26	21	43.7229
248	2	55	56	30.242
306	2	72	92	35.6078
434	2	56	67	30.763
424	2	6	94	44.4681
214	2	39	28	42.8318
511	2	51	41	36.809
313	2	55	45	26.4929
499	2	26	67	25.4465
550	2	52	68	29.6736
438	1	0	30	18.9268
448	1	0	48	42.7618
207	1	21	33	41.7169
433	1	0	16	43.233
619	1	2	3	33.4761
23	1	44	56	31.5235
143	1	44	25	40.4784
79	1	29	12	46.4405
327	0	0	4	31.7061
32	0	0	35	20.8893
465	0		35	36.2324
290	0	0	8	30.5012
53	0	0	3	33.0117
551	0	0	8	28.7692
450	0	0	33	24.4388
21	0	0	26	19.4491
585	0	0	30	41.8321
249	0	0	24	24.7083
100	0	75	91	28.5037
326	0	72	60	18.057
591	0	59	59	23.6979
87	0	78	36	29.314
537	0	41	62	27.7091
530	0	53	56	22.8274
518	0	53	38	30.2474
302	0	100	34	16.6633
212	0	0	31	21.655
282	0	0	5	21.5109
243	0	0	38	29.7509
230	0	14	51	25.3914
183	0	0	76	19.3218
346	0	0	31	30.4469
186	0	6	35	27.0047
180	0	0	86	37.246
63	0	0	47	23.7192
367	0	0	36	29.5404
18	0	0	31	21.4791
487	0	0	4	17.8776
500	0	0	36	27.6272
107	0	0	10	27.8667
597	0	84	83	32.9276
101	0	54	60	34.1612
561	0	69	71	25.9832
140	0	30	56	29.8432
195	0	58	88	21.8384
444	0	81	52	32.4414
12	0	59	74	33.2941
394	0	50	33	31.7433
14	0	31	22	17.0453
626	0	31	21	28.7604
329	0	4	11	31.8693
268	0	35	27	32.4477
287	0	39	2	38.951
429	0	19	0	43.6213
541	0	16	0	41.4481
627	0	52	50	26.4563
532	0	33	14	32.5364
228	0	29	61	25.0367
77	0	6	0	34.0736
484	0	20	0	36.0811
355	0	42	0	24.3423
482	0	17	0	30.5004
213	0	13	0	39.2803
179	0	26	21	30.2384
419	0	3	29	36.1443
191	0	11	13	28.941
218	0	5	2	35.0844
122	0	30	39	30.6436
261	0	5	20	33.1126
13	0	14	52	41.0408
72	0	0	20	47.4156
150	0	0	73	54.8988
630	0	11	28	36.477
628	0	13	26	32.225
240	0	9	32	34.2283
526	0	0	34	28.2777
392	0	29	23	40.5055
262	0	41	54	39.5714
241	0	35	30	36.6049
57	0	48	84	35.4476
247	0	69	37	44.2963
531	0	5	14	41.5255
425	0	52	26	44.1076
6	0	24	48	32.5653
580	0	6	42	30.4069
95	0	20	48	37.2279
75	0	32	32	33.0325
469	0	2	57	36.4093
163	0	0	68	46.3908
50	0	0	39	48.8755
119	0	54	84	37.3993
320	0	15	32	31.7075
54	0	22	35	40.3828
258	0	16	28	36.7056
583	0	6	68	47.3993
447	0	54	84	44.1418
386	0	16	19	40.1821
84	0	11	28	41.4086
379	0	22	13	45.854
265	0	20	23	43.757
373	0	0	14	34.8357
35	0	0	6	36.9166
198	0	0	10	34.8218
93	0	14	45	42.8735
9	0	7	64	47.7867
224	0	9	50	44.9792
369	0	0	37	41.3518
2	0	0	14	44.1908
185	0	0	40	43.8314
358	0	0	2	47.5691
92	0	10	45	55.3172
56	0	25	19	45.8178
443	0	25	57	50.2365
513	0	23	47	48.7757
299	0	23	53	54.5752
534	0	4	56	56.0146
221	0	4	41	49.5728
592	0	0	44	47.8947
345	0	0	8	34.3493
459	0	28	59	35.3158
181	0	4	38	48.6932
276	0	7	30	50.1835
177	0	0	10	51.6945
279	0	0	57	44.8993
280	0	5	4	40.5965
244	0	0	62	44.1026
259	0	9	58	33.5825
335	0	0	84	38.6824
217	0	0	37	38.1798
44	0	22	74	44.7423
118	0	76	67	50.5409
184	0	36	47	53.0586
11	0	26	62	43.0638
51	0	0	10	52.3342
178	0	0	72	51.8294
552	0	7	23	43.6707
36	0	1	39	63.248
42	0	10	62	62.5853
204	0	2	41	56.3837
524	0	33	2	56.731
62	0	20	30	48.2965
351	0	20	39	52.8384
142	0	33	12	38.6651
31	0	13	30	38.1401
370	0	16	41	39.7462
41	0	0	37	39.797
255	0	10	30	46.3876
199	0	6	27	41.5444
105	0	5	38	44.5694
601	0	3	22	42.8903
375	0	8	53	50.5304
540	0	0	74	44.9014
176	0	5	7	51.8464
453	0	0	53	46.7699
533	0	1	43	57.1366
349	0	12	37	50.7523
554	0	5	49	49.8633
25	0	0	47	46.5449
304	0	0	76	46.9824
457	0	6	33	53.206
291	0	13	29	47.2966
348	0	0	91	54.3518
491	0	13	75	43.0408
133	0	2	20	47.9556
387	0	11	46	47.5619
206	0	2	45	37.662
536	0	10	24	37.6838
504	0	0	58	43.1448
599	0	0	19	52.3267
496	0	2	10	47.8571
65	0	11	72	44.0677
296	0	7	33	49.6331
70	0	0	61	45.0592
48	0	1	38	50.5984
384	0	0	54	46.1573
395	0	0	26	52.1206
439	0	0	35	41.7098
78	0	0	22	43.0762
97	0	7	59	44.3647
267	0	8	46	53.3677
485	0	0	90	47.1073
29	0	0	51	48.3736
197	0	0	62	53.756
406	0	0	63	47.566
252	0	0	62	46.0023
632	0	3	81	49.915
413	0	49	53	25.7646
170	0	2	0	40.6609
594	0	0	0	30.7982
173	0	0	0	19.5424
575	0	12	0	37.811
344	0	24	0	33.9983
155	0	20	0	35.9197
378	0	1	3	36.5121
508	0	1	11	34.2526
362	0	0	61	32.9183
620	0	81	93	20.3815
614	0	23	60	31.7678
546	0	21	73	14.3247
617	0	1	25	50.0885
483	0	0	46	50.6867
171	0	0	19	49.642
239	0	0	42	50.8709
310	0	8	62	29.7012
153	0	12	28	46.6109
201	0	22	22	41.6527
59	0	6	40	39.7785
368	0	0	90	37.7088
391	0	12	96	38.1601
542	0	0	38	26.037
333	0	0	80	29.3544
151	0	0	64	34.3705
574	0	7	9	35.7932
156	0	0	28	32.943
523	0	2	72	36.6385
263	0	2	74	24.2923
203	0	0	77	30.1321
415	0	0	5	35.2164
98	0	0	8	36.7113
285	0	0	4	40.3711
215	0	0	0	36.4763
91	0	3	50	35.9933
270	0	2	64	32.0294
396	0	13	56	29.1596
135	0	0	70	44.5122
129	0	18	16	36.8695
360	0	13	48	38.1014
385	0	35	85	42.0445
88	0	15	90	39.5336
55	0	24	69	32.7536
414	0	23	50	23.0245
231	0	31	75	28.1244
49	0	35	71	31.4496
458	0	38	66	45.503
219	0	28	42	36.7003
314	0	0	25	24.4068
545	0	30	50	28.0907
194	0	17	98	44.2566
308	0	41	68	40.3245
200	0	0	57	45.9405
141	0	2	60	43.9746
202	0	0	72	53.1058
492	0	10	31	48.8713
422	0	9	26	50.6925
146	0	13	78	38.0479
90	0	0	77	37.1771
455	0	8	61	37.3406
226	0	24	73	48.4143
473	0	24	73	38.8697
162	0	4	64	38.5015
475	0	2	72	40.3529
301	0	2	72	35.0849
209	0	33	87	45.4638
435	0	0	35	59.0192
139	0	85	87	33.522
242	0	41	60	29.6828
380	0	38	59	46.6895
76	0	39	54	47.1785
137	0	37	27	49.8562
520	0	63	61	49.4566
573	0	50	85	50.4186
112	0	40	82	40.1217
430	0	70	82	42.5104
489	0	48	46	42.9268
132	0	30	72	43.5803
506	0	47	40	41.2654
481	0	40	72	39.8147
365	0	23	44	31.5614
477	0	21	57	45.0923
588	0	24	31	34.709
514	0	45	59	47.7183
147	0	28	60	42.3368
236	0	28	14	39.0909
618	0	33	84	48.2529
466	0	52	66	37.5899
603	0	60	38	43.4016
507	0	51	27	34.2642
464	0	54	40	47.3541
68	0	27	55	32.7808
229	0	57	20	36.8403
403	0	53	75	38.5503
113	0	66	63	33.7564
509	0	56	88	34.9276
38	0	60	76	31.069
210	0	58	45	41.9712
525	0	37	93	47.2777
172	0	23	43	43.0863
190	0	21	32	35.2579
467	0	23	7	29.6243
17	0	15	60	34.1914
74	0	19	54	44.9621
159	0	37	29	37.8209
127	0	56	43	39.5632
245	0	33	43	36.6747
94	0	37	4	46.0022
7	0	45	0	38.753
16	0	53	66	34.8979
609	0	39	94	33.0741
393	0	39	53	34.0212
71	0	78	83	34.9178
193	0	71	78	30.3056
108	0	49	84	33.525
623	0	79	63	42.3065
432	0	46	63	47.7609
246	0	32	77	41.7943
30	0	69	53	38.0611
562	0	16	21	40.6164
383	0	7	15	21.5505
462	0	40	56	33.5894
452	0	34	32	21.0103
80	0	48	52	34.1257
337	0	55	76	34.3636
421	0	89	96	39.9385
538	0	58	43	24.688
505	0	54	78	22.7582
478	0	67	86	28.5757
528	0	73	61	25.5694
411	0	50	46	34.9667
286	0	31	34	26.7295
372	0	50	30	30.3592
232	0	2	2	17.7026
476	0	38	60	26.4734
397	0	20	38	29.7371
608	0	56	19	26.538
607	0	63	53	37.2386
606	0	37	40	32.3581
615	0	47	17	27.3658
323	0	47	57	21.9911
211	0	41	25	23.3685
446	0	67	45	31.0061
409	0	55	40	27.931
125	0	48	37	32.0926
328	0	63	52	42.3091
20	0	61	63	39.2002
66	0	57	62	33.7216
83	0	60	84	44.0753
81	0	63	68	43.7813
460	0	65	47	37.9484
596	0	72	73	39.1116
67	0	51	70	48.7174
117	0	46	44	26.3273
519	0	66	90	36.8845
115	0	51	81	21.1175
582	0	75	80	28.112
47	0	24	18	26.6227
366	0	57	29	20.7366
223	0	40	84	25.612
130	0	54	75	24.9044
307	0	50	11	31.2948
388	0	40	63	26.1682
208	0	70	56	51.8526
46	0	50	33	28.1584
417	0	0	17	22.1771
638	0	58	63	22.5985
339			66	19.5766
284			61	38.6413
451			20	27.4902
45
189
522
325
160		0	11	37.6702
472
305
480
497
332		7	96	21.6846
512		7	96	24.3875
376		0	15	25.6866
381		16	58	29.7533
559			16	23.1079
493			0	25.4895
58			61	25.0365
486		9	66	30.0343
34		85	58	25.0533
102		65	91	28.3614
586		42	48	37.6568
222		30	63	38.5812
428		15	5	21.3541
182		53	11	27.4861
257		45	7	23.2914
374			14	51.192
426
412
416
166
410
99
612
549
543
85		8	1	32.068
629		2	49	45.1318
196		0	0	32.5279
28		0	46	41.5291
357		0	55	41.4583
293		6	24	48.9345
15		7	16	42.5417
521		0	15	60.9028
501		0	28	50.169
331		9	33	44.4025
502		0	29	50.3335
281			36	52.6297
516		0	27	54.6924
334		0	87	49.4153
515		0	36	46.7194
631
544
167
431		6	0	23.9343
593		0	0	23.7782
330			0	38.2549
343			45	21.4823
22			0	20.1346
377
624
621
165
442
581
342
303
309
441
558
121
89
571
235
234
589
106
312
5
103
510
347
338
494
548
144
418
283		0	2	30.5455
116			74	38.8319
271			24	26.6645
37			54	32.3898
584			80	38.8845
595		24	24	39.8715
454			90	30.2795
110		48	22	49.4068
336			64	43.8674
251			83	43.624
527			69	39.9849
503			89	45.6576
319		41	83	29.0581
254		82	57	34.5835
318		66	25	32.7667
253		50	58	36.2362
625		83	16	41.1887
352		28	31	43.9788
145		58	56	32.8378
275		71	44	38.5593
401			95	46.7643
128
82		79	84	46.3961
517		16	52	52.8727
590		63	94	41.4359
408		9	72	34.2986
60		49	78	50.2628
220		20	49	39.8257
292		66	39	43.4899
158		69	56	45.6914
27
24
529			30	31.9231
10			30	47.5903
96
436		71	35	36.3061
445		0	58	22.1645
19		48	0	45.9013
161		67	39	43.2838
402		65	6	50.6872
564		88	97	45.234
405		51	73	39.0649
637
131
400		16	15	46.7352
610		48	0	39.9822
205		70	54	34.6023
227		38	85	38.3115
382
33		57	55	46.0427
316		39	48	55.3186
187		59	51	37.3668
225		83	97	42.9304
138		64	54	50.3253
587		48	47	23.8864
104		46	51	30.3258
622
114			71	38.6882
470			59	22.2229
547
272		60	15	24.4647
398		60	40	24.5783
288		71	55	28.4275
440		65	76	23.8274
26		93	71	35.2279
535		94	82	19.1315
566		62	69	25.8013
570		61	40	23.4262
324
578
635
354
634
640
639
136
613

## Sheet: Fig 2
state	stunting 2015	mdm coverage 2004	state pop weight
JAMMU & KASHMIR	31.7	0.1	13000000
HIMACHAL PRADESH	34.2	49.7	6900000
PUNJAB	30.5	2.1	28000000
UTTARANCHAL	34	44.9	10000000
HARYANA	36.5	22.6	26000000
DELHI	29.1	2.7	17000000
RAJASTHAN	36.4	17	69000000
UTTAR PRADESH	50.4	10.5	200000000
BIHAR	49.4	3.4	100000000
SIKKIM	28	47.2	607688
ARUNACHAL PRADESH	28.4	14.1	1400000
NAGALAND	29.1	1.8	2000000
MANIPUR	33.2	1.1	2700000
MIZORAM	26.9	0.3	1100000
TRIPURA	31	75.7	3700000
MEGHALAYA	42.9	7.6	3000000
ASSAM	40.6	4.5	31000000
WEST BENGAL	34.7	30.3	91000000
JHARKHAND	47.4	9.5	33000000
ORISSA	38.2	34.9	42000000
CHATTISGARH	43	58.2	26000000
MADHYA PRADESH	41.6	38.6	73000000
GUJARAT	41.7	38.6	60000000
MAHARASTRA	35.4	40.3	110000000
ANDHRA PRADESH	35.3	40.8	85000000
KARNATAKA	34.2	50.9	61000000
GOA	21.4	0	1500000
KERALA	19.4	42.3	33000000
TAMIL NADU	23.3	63.1	72000000

## Sheet: Fig 3
birth year	low ses	middle ses	high ses	mdm coverage	child haz
1980	0	0	1	1.11916	-1.24073
1980	0	1	0	1.78234	-1.61662
1980	1	0	0	2.63732	-1.86372
1981	0	0	1	1.05301	-1.06639
1981	0	1	0	1.86995	-1.35823
1981	1	0	0	3.84633	-1.72963
1982	0	0	1	1.94977	-1.04701
1982	0	1	0	3.12104	-1.43369
1982	1	0	0	3.78993	-1.65866
1983	0	0	1	1.66731	-1.08792
1983	0	1	0	2.862	-1.45503
1983	1	0	0	3.96086	-1.70014
1984	0	0	1	1.34706	-1.00767
1984	0	1	0	4.00938	-1.35537
1984	1	0	0	4.88074	-1.61504
1985	0	0	1	1.32929	-1.13403
1985	0	1	0	2.71587	-1.51633
1985	1	0	0	3.87167	-1.80422
1986	0	0	1	2.54768	-1.10465
1986	0	1	0	5.34237	-1.35656
1986	1	0	0	7.27439	-1.52654
1987	0	0	1	1.91961	-1.10995
1987	0	1	0	3.95767	-1.49622
1987	1	0	0	5.09591	-1.67907
1988	0	0	1	2.4916	-1.0464
1988	0	1	0	5.25892	-1.42674
1988	1	0	0	7.18827	-1.58544
1989	0	0	1	2.4336	-1.14057
1989	0	1	0	5.21225	-1.31783
1989	1	0	0	6.89655	-1.53637
1990	0	0	1	3.46842	-1.2289
1990	0	1	0	5.44118	-1.45842
1990	1	0	0	6.39499	-1.60612
1991	0	0	1	4.96995	-1.1277
1991	0	1	0	8.44189	-1.35464
1991	1	0	0	10.3824	-1.55087
1992	0	0	1	6.58841	-1.18349
1992	0	1	0	11.7	-1.36151
1992	1	0	0	14.4425	-1.49294
1993	0	0	1	9.74206	-1.14033
1993	0	1	0	14.8273	-1.33233
1993	1	0	0	18.0547	-1.55264
1994	0	0	1	13.6055	-1.1338
1994	0	1	0	20.6772	-1.28693
1994	1	0	0	25.9481	-1.39471
1995	0	0	1	16.521	-1.11072
1995	0	1	0	23.7153	-1.22879
1995	1	0	0	28.8966	-1.38274
1996	0	0	1	20.2172	-1.04163
1996	0	1	0	28.1379	-1.23145
1996	1	0	0	32.3977	-1.27721
1997	0	0	1	22.7544	-1.06268
1997	0	1	0	32.7749	-1.1794
1997	1	0	0	35.6125	-1.31656

## Sheet: Fig 4
	coefficient	lower bound	upper bound
Panel A
MDM coverage	0.400819	0.191778	0.60986
Panel B
MDM x poor	0.499782	0.292762	0.706802
MDM x middle	0.330137	0.122508	0.537767
MDM x coverage	-0.208752	-0.515915	0.0984123

## Sheet: Fig 5 a
state	Maternal birth year	MDM coverage, %	Intervention (=1)	Event time
JAMMU & KASHMIR	1988	0.1	0	-4
JAMMU & KASHMIR	1989	0.1	0	-3
JAMMU & KASHMIR	1990	0.1	0	-2
JAMMU & KASHMIR	1991	0.1	0	-1
JAMMU & KASHMIR	1992	0.1	0	0
JAMMU & KASHMIR	1993	0.1	0	1
JAMMU & KASHMIR	1994	0.1	0	2
JAMMU & KASHMIR	1995	0.138329	0	3
JAMMU & KASHMIR	1996	0.286043	0	4
HIMACHAL PRADESH	1988	0.379746	1	-4
HIMACHAL PRADESH	1989	0.635265	1	-3
HIMACHAL PRADESH	1990	1.12474	1	-2
HIMACHAL PRADESH	1991	2.06099	1	-1
HIMACHAL PRADESH	1992	4.13151	1	0
HIMACHAL PRADESH	1993	8.89455	1	1
HIMACHAL PRADESH	1994	20.9127	1	2
HIMACHAL PRADESH	1995	32.1353	1	3
HIMACHAL PRADESH	1996	44.6648	1	4
PUNJAB	1988	0.1	0	-4
PUNJAB	1989	0.1	0	-3
PUNJAB	1990	0.1	0	-2
PUNJAB	1991	0.119747	0	-1
PUNJAB	1992	0.171298	0	0
PUNJAB	1993	0.269171	0	1
PUNJAB	1994	0.46859	0	2
PUNJAB	1995	0.885559	0	3
PUNJAB	1996	1.3797	0	4
CHANDIGARH	1988	0.422928	0	-4
CHANDIGARH	1989	0.777823	0	-3
CHANDIGARH	1990	1.5	0	-2
CHANDIGARH	1991	0.685392	0	-1
CHANDIGARH	1992	0.338098	0	0
CHANDIGARH	1993	0.190036	0	1
CHANDIGARH	1994	0.126912	0	2
CHANDIGARH	1995	0.14039	0	3
CHANDIGARH	1996	0.300113	0	4
UTTARANCHAL	1988	0.1	1	-4
UTTARANCHAL	1989	0.1	1	-3
UTTARANCHAL	1990	0.145988	1	-2
UTTARANCHAL	1991	0.350792	1	-1
UTTARANCHAL	1992	1.0965	1	0
UTTARANCHAL	1993	3.68734	1	1
UTTARANCHAL	1994	12.5851	1	2
UTTARANCHAL	1995	25.7098	1	3
UTTARANCHAL	1996	36.9681	1	4
HARYANA	1988	0.146333	1	-4
HARYANA	1989	0.12448	1	-3
HARYANA	1990	0.148155	1	-2
HARYANA	1991	0.290016	1	-1
HARYANA	1992	0.778976	1	0
HARYANA	1993	2.26635	1	1
HARYANA	1994	6.71158	1	2
HARYANA	1995	12.0499	1	3
HARYANA	1996	18.5743	1	4
DELHI	1988	0.11322	0	-4
DELHI	1989	0.135179	0	-3
DELHI	1990	0.193684	0	-2
DELHI	1991	0.3389	0	-1
DELHI	1992	0.679924	0	0
DELHI	1993	1.45788	0	1
DELHI	1994	3.07844	0	2
DELHI	1995	6.80138	0	3
DELHI	1996	9.07216	0	4
RAJASTHAN	1988	0.1	1	-4
RAJASTHAN	1989	0.1	1	-3
RAJASTHAN	1990	0.133811	1	-2
RAJASTHAN	1991	0.264178	1	-1
RAJASTHAN	1992	0.661197	1	0
RAJASTHAN	1993	1.80055	1	1
RAJASTHAN	1994	5.00915	1	2
RAJASTHAN	1995	9.86826	1	3
RAJASTHAN	1996	14.4488	1	4
UTTAR PRADESH	1988	0.1	0	-4
UTTAR PRADESH	1989	0.1	0	-3
UTTAR PRADESH	1990	0.130338	0	-2
UTTAR PRADESH	1991	0.237033	0	-1
UTTAR PRADESH	1992	0.535909	0	0
UTTAR PRADESH	1993	1.32034	0	1
UTTAR PRADESH	1994	3.32456	0	2
UTTAR PRADESH	1995	5.62869	0	3
UTTAR PRADESH	1996	8.36016	0	4
BIHAR	1988	0.1	0	-4
BIHAR	1989	0.1	0	-3
BIHAR	1990	0.123908	0	-2
BIHAR	1991	0.198428	0	-1
BIHAR	1992	0.376733	0	0
BIHAR	1993	0.777602	0	1
BIHAR	1994	1.6502	0	2
BIHAR	1995	2.65281	0	3
BIHAR	1996	4.01655	0	4
SIKKIM	1988	0.1	1	-4
SIKKIM	1989	0.1	1	-3
SIKKIM	1990	0.149887	1	-2
SIKKIM	1991	0.381122	1	-1
SIKKIM	1992	1.25901	1	0
SIKKIM	1993	4.45114	1	1
SIKKIM	1994	15.9439	1	2
SIKKIM	1995	32.3279	1	3
SIKKIM	1996	42.0733	1	4
ARUNACHAL PRADESH	1988	0.649115	0	-4
ARUNACHAL PRADESH	1989	1.1667	0	-3
ARUNACHAL PRADESH	1990	1.73154	0	-2
ARUNACHAL PRADESH	1991	2.64945	0	-1
ARUNACHAL PRADESH	1992	4.08919	0	0
ARUNACHAL PRADESH	1993	6.4467	0	1
ARUNACHAL PRADESH	1994	9.07897	0	2
ARUNACHAL PRADESH	1995	11.1012	0	3
ARUNACHAL PRADESH	1996	11.2505	0	4
NAGALAND	1988	0.1	0	-4
NAGALAND	1989	0.1	0	-3
NAGALAND	1990	0.116768	0	-2
NAGALAND	1991	0.147595	0	-1
NAGALAND	1992	0.216577	0	0
NAGALAND	1993	0.360394	0	1
NAGALAND	1994	0.623298	0	2
NAGALAND	1995	0.853013	0	3
NAGALAND	1996	1.23514	0	4
MANIPUR	1988	0.1	0	-4
MANIPUR	1989	0.1	0	-3
MANIPUR	1990	0.1	0	-2
MANIPUR	1991	0.112308	0	-1
MANIPUR	1992	0.144498	0	0
MANIPUR	1993	0.196497	0	1
MANIPUR	1994	0.280497	0	2
MANIPUR	1995	0.41619	0	3
MANIPUR	1996	0.41619	0	4
MIZORAM	1988	0.60967	0	-4
MIZORAM	1989	0.355049	0	-3
MIZORAM	1990	0.222829	0	-2
MIZORAM	1991	0.154169	0	-1
MIZORAM	1992	0.118515	0	0
MIZORAM	1993	0.1	0	1
MIZORAM	1994	0.1	0	2
MIZORAM	1995	0.140864	0	3
MIZORAM	1996	0.310866	0	4
TRIPURA	1988	0.1	1	-4
TRIPURA	1989	0.1	1	-3
TRIPURA	1990	0.153071	1	-2
TRIPURA	1991	0.403881	1	-1
TRIPURA	1992	1.38594	1	0
TRIPURA	1993	5.07586	1	1
TRIPURA	1994	18.7987	1	2
TRIPURA	1995	35.5884	1	3
TRIPURA	1996	50.2701	1	4
MEGHALAYA	1988	0.1	0	-4
MEGHALAYA	1989	0.1	0	-3
MEGHALAYA	1990	0.1	0	-2
MEGHALAYA	1991	0.1	0	-1
MEGHALAYA	1992	0.1	0	0
MEGHALAYA	1993	0.1	0	1
MEGHALAYA	1994	0.1	0	2
MEGHALAYA	1995	0.123908	0	3
MEGHALAYA	1996	0.211654	0	4
ASSAM	1988	0.1	0	-4
ASSAM	1989	0.1	0	-3
ASSAM	1990	0.112308	0	-2
ASSAM	1991	0.157699	0	-1
ASSAM	1992	0.267607	0	0
ASSAM	1993	0.512841	0	1
ASSAM	1994	1.03378	0	2
ASSAM	1995	2.16317	0	3
ASSAM	1996	3.37602	0	4
WEST BENGAL	1988	0.192142	1	-4
WEST BENGAL	1989	0.262701	1	-3
WEST BENGAL	1990	0.412042	1	-2
WEST BENGAL	1991	0.816808	1	-1
WEST BENGAL	1992	1.77501	1	0
WEST BENGAL	1993	4.12852	1	1
WEST BENGAL	1994	10.1197	1	2
WEST BENGAL	1995	16.2252	1	3
WEST BENGAL	1996	23.1841	1	4
JHARKHAND	1988	0.1	0	-4
JHARKHAND	1989	0.1	0	-3
JHARKHAND	1990	0.131297	0	-2
JHARKHAND	1991	0.241908	0	-1
JHARKHAND	1992	0.553455	0	0
JHARKHAND	1993	1.36569	0	1
JHARKHAND	1994	3.45041	0	2
JHARKHAND	1995	6.02571	0	3
JHARKHAND	1996	9.21555	0	4
ORISSA	1988	2.65849	1	-4
ORISSA	1989	6.40831	1	-3
ORISSA	1990	11.2539	1	-2
ORISSA	1991	15.554	1	-1
ORISSA	1992	19.6435	1	0
ORISSA	1993	22.7296	1	1
ORISSA	1994	24.5863	1	2
ORISSA	1995	27.0698	1	3
ORISSA	1996	29.6635	1	4
CHATTISGARH	1988	1.79794	1	-4
CHATTISGARH	1989	3.95992	1	-3
CHATTISGARH	1990	7.46987	1	-2
CHATTISGARH	1991	11.4375	1	-1
CHATTISGARH	1992	16.4289	1	0
CHATTISGARH	1993	23.5217	1	1
CHATTISGARH	1994	32.1206	1	2
CHATTISGARH	1995	39.1434	1	3
CHATTISGARH	1996	45.3942	1	4
MADHYA PRADESH	1988	0.352776	1	-4
MADHYA PRADESH	1989	0.506444	1	-3
MADHYA PRADESH	1990	0.842142	1	-2
MADHYA PRADESH	1991	1.55836	1	-1
MADHYA PRADESH	1992	3.06457	1	0
MADHYA PRADESH	1993	6.1124	1	1
MADHYA PRADESH	1994	12.2925	1	2
MADHYA PRADESH	1995	18.8036	1	3
MADHYA PRADESH	1996	25.9877	1	4
GUJARAT	1988	8.77638	1	-4
GUJARAT	1989	8.78981	1	-3
GUJARAT	1990	9.42994	1	-2
GUJARAT	1991	10.9689	1	-1
GUJARAT	1992	13.7327	1	0
GUJARAT	1993	18.1927	1	1
GUJARAT	1994	24.9956	1	2
GUJARAT	1995	30.7498	1	3
GUJARAT	1996	35.6485	1	4
DAMAN & DIU	1988	0.142828	1	-4
DAMAN & DIU	1989	0.191355	1	-3
DAMAN & DIU	1990	0.323688	1	-2
DAMAN & DIU	1991	0.664999	1	-1
DAMAN & DIU	1992	1.58376	1	0
DAMAN & DIU	1993	4.17283	1	1
DAMAN & DIU	1994	11.8828	1	2
DAMAN & DIU	1995	17.1576	1	3
DAMAN & DIU	1996	22.9005	1	4
D & N HAVELI	1988	0.278021	1	-4
D & N HAVELI	1989	0.171381	1	-3
D & N HAVELI	1990	0.156534	1	-2
D & N HAVELI	1991	0.303677	1	-1
D & N HAVELI	1992	0.863504	1	0
D & N HAVELI	1993	2.68145	1	1
D & N HAVELI	1994	8.52699	1	2
D & N HAVELI	1995	18.3566	1	3
D & N HAVELI	1996	31.2933	1	4
MAHARASTRA	1988	0.145005	1	-4
MAHARASTRA	1989	0.196131	1	-3
MAHARASTRA	1990	0.321601	1	-2
MAHARASTRA	1991	0.638048	1	-1
MAHARASTRA	1992	1.4912	1	0
MAHARASTRA	1993	3.97273	1	1
MAHARASTRA	1994	11.5221	1	2
MAHARASTRA	1995	22.2084	1	3
MAHARASTRA	1996	33.6017	1	4
ANDHRA PRADESH	1988	0.213227	1	-4
ANDHRA PRADESH	1989	0.298334	1	-3
ANDHRA PRADESH	1990	0.46908	1	-2
ANDHRA PRADESH	1991	0.93042	1	-1
ANDHRA PRADESH	1992	2.04755	1	0
ANDHRA PRADESH	1993	4.99793	1	1
ANDHRA PRADESH	1994	13.025	1	2
ANDHRA PRADESH	1995	21.0175	1	3
ANDHRA PRADESH	1996	30.1284	1	4
KARNATAKA	1988	0.11322	1	-4
KARNATAKA	1989	0.135179	1	-3
KARNATAKA	1990	0.218938	1	-2
KARNATAKA	1991	0.488492	1	-1
KARNATAKA	1992	1.34983	1	0
KARNATAKA	1993	4.15904	1	1
KARNATAKA	1994	13.5146	1	2
KARNATAKA	1995	24.9062	1	3
KARNATAKA	1996	36.5044	1	4
GOA	1988	0.1	0	-4
GOA	1989	0.1	0	-3
GOA	1990	0.1	0	-2
GOA	1991	0.1	0	-1
GOA	1992	0.1	0	0
GOA	1993	0.1	0	1
GOA	1994	0.1	0	2
GOA	1995	0.1	0	3
GOA	1996	0.1	0	4
LAKSHADWEEP	1988	26.2244		-4
LAKSHADWEEP	1989	26.7076		-3
LAKSHADWEEP	1990	27.8049		-2
LAKSHADWEEP	1991	31.1306		-1
LAKSHADWEEP	1992	36.4833		0
LAKSHADWEEP	1993	41.5494		1
LAKSHADWEEP	1994	49.575		2
LAKSHADWEEP	1995	56.7713		3
LAKSHADWEEP	1996	60.1593		4
KERALA	1988	21.9469		-4
KERALA	1989	26.7237		-3
KERALA	1990	30.7124		-2
KERALA	1991	35.0334		-1
KERALA	1992	39.0825		0
KERALA	1993	43.0162		1
KERALA	1994	46.8692		2
KERALA	1995	49.8225		3
KERALA	1996	51.0176		4
TAMIL NADU	1988	38.6529		-4
TAMIL NADU	1989	40.3926		-3
TAMIL NADU	1990	43.0494		-2
TAMIL NADU	1991	45.2572		-1
TAMIL NADU	1992	48.2804		0
TAMIL NADU	1993	51.6304		1
TAMIL NADU	1994	55.3653		2
TAMIL NADU	1995	56.7998		3
TAMIL NADU	1996	57.4697		4
PONDICHERRY	1988	30.243		-4
PONDICHERRY	1989	30.8626		-3
PONDICHERRY	1990	31.3885		-2
PONDICHERRY	1991	31.9769		-1
PONDICHERRY	1992	33.6368		0
PONDICHERRY	1993	35.3366		1
PONDICHERRY	1994	37.1438		2
PONDICHERRY	1995	39.2392		3
PONDICHERRY	1996	40.2805		4
A & N ISLANDS	1988	0.1	1	-4
A & N ISLANDS	1989	0.1	1	-3
A & N ISLANDS	1990	0.154988	1	-2
A & N ISLANDS	1991	0.415741	1	-1
A & N ISLANDS	1992	1.44559	1	0
A & N ISLANDS	1993	5.35198	1	1
A & N ISLANDS	1994	20.0031	1	2
A & N ISLANDS	1995	33.2266	1	3
A & N ISLANDS	1996	44.118	1	4

## Sheet: Fig 5 b
district	child sex	treated state (0=no) (1=yes)	time (1992=0)	child haz
1	male	0	-4	-1.45
1	female	0	-4	-0.222222
2	male	0	-4	-0.597143
2	female	0	-4	-0.993333
3	male	0	-4	-0.498333
3	female	0	-4	0.40125
4	male	0	-4	-0.864
4	female	0	-4	-1.73692
5	male	0	-4	-1.54
5	female	0	-4	-0.728235
6	male	0	-4	-1.68889
6	female	0	-4	-1.8975
7	male	0	-4	-1.70533
7	female	0	-4	-0.345714
8	male	0	-4	-1.59071
8	female	0	-4	-1.33889
9	male	0	-4	-0.852727
9	female	0	-4	-0.803846
10	male	0	-4	-1.636
10	female	0	-4	-0.116
11	male	0	-4	-0.378636
11	female	0	-4	-1.15636
12	male	0	-4	0.112
12	female	0	-4	-0.0875
13	male	0	-4	-1.89667
13	female	0	-4	-0.265455
14	male	0	-4	-0.832
14	female	0	-4	-0.475
15	male	0	-4	0.1
15	female	0	-4	-1.60571
16	male	0	-4	-0.43
16	female	0	-4	-1.23727
17	male	0	-4	-1.12429
17	female	0	-4	-1.03222
18	male	0	-4	-1.564
18	female	0	-4	-0.835
19	male	0	-4	-1.89211
19	female	0	-4	-1.77313
20	male	0	-4	-0.70913
20	female	0	-4	-0.713889
21	male	0	-4	-0.773333
21	female	0	-4	-1.56714
22	male	0	-4	-0.368
22	female	0	-4	-1.13077
35	male	0	-4	-1.58667
35	female	0	-4	-1.18
36	male	0	-4	-0.74
36	female	0	-4	-1.12857
37	male	0	-4	-1.61625
37	female	0	-4	-1.13
38	male	0	-4	-0.526667
38	female	0	-4	-1.079
39	male	0	-4	-0.802727
39	female	0	-4	-1.31
40	male	0	-4	0.0666667
40	female	0	-4	-1.42286
41	male	0	-4	-1.57111
41	female	0	-4	-0.026
42	male	0	-4	-0.742222
42	female	0	-4	-0.704545
43	male	0	-4	-1.36714
43	female	0	-4	-0.794545
44	male	0	-4	-0.968889
44	female	0	-4	-1.61125
45	male	0	-4	-1.901
45	female	0	-4	-1.06917
46	male	0	-4	-0.338571
46	female	0	-4	-0.472857
47	male	0	-4	-1.84083
47	female	0	-4	-0.854
48	male	0	-4	-1.2325
48	female	0	-4	-0.4675
49	male	0	-4	-0.613333
49	female	0	-4	-1.34923
50	male	0	-4	-1.30333
50	female	0	-4	-1.31625
51	male	0	-4	-1.24133
51	female	0	-4	-1.19833
52	male	0	-4	-1.26571
52	female	0	-4	-0.895
53	male	0	-4	-1.67455
53	female	0	-4	-0.171
54	male	0	-4	-0.783333
54	female	0	-4	-0.68
55	male	0	-4	-0.8575
55	female	0	-4	-0.705
90	male	0	-4	-0.769091
90	female	0	-4	-2.475
91	male	0	-4	-1.585
91	female	0	-4	-0.495
92	male	0	-4	-0.801429
92	female	0	-4	-0.742857
93	male	0	-4	-0.638571
93	female	0	-4	-1.735
94	male	0	-4	-0.6
94	female	0	-4	-0.473333
95	male	0	-4	-0.323333
95	female	0	-4	-0.116667
96	male	0	-4	-1.13833
96	female	0	-4	-1.055
97	male	0	-4	0.0181818
97	female	0	-4	-0.484286
98	male	0	-4	-1.29
98	female	0	-4	-0.0933333
132	male	0	-4	-1.556
132	female	0	-4	-1.60306
133	male	0	-4	-1.4452
133	female	0	-4	-1.76048
134	male	0	-4	-1.51846
134	female	0	-4	-0.942353
135	male	0	-4	-1.98
135	female	0	-4	-1.80815
136	male	0	-4	-1.65556
136	female	0	-4	-1.893
137	male	0	-4	-1.03833
137	female	0	-4	-1.775
138	male	0	-4	-1.10018
138	female	0	-4	-1.63277
139	male	0	-4	-1.61333
139	female	0	-4	-1.45857
140	male	0	-4	-2.00758
140	female	0	-4	-1.72545
141	male	0	-4	-1.39656
141	female	0	-4	-1.8395
142	male	0	-4	-1.56667
142	female	0	-4	-1.53071
143	male	0	-4	-1.57375
143	female	0	-4	-1.1271
144	male	0	-4	-1.86143
144	female	0	-4	-2.23375
145	male	0	-4	-2.104
145	female	0	-4	-0.287
146	male	0	-4	-1.49556
146	female	0	-4	-2.09519
147	male	0	-4	-1.71633
147	female	0	-4	-1.50095
148	male	0	-4	-0.886
148	female	0	-4	-2.18889
149	male	0	-4	-2.03647
149	female	0	-4	-1.595
150	male	0	-4	-1.80098
150	female	0	-4	-1.82364
151	male	0	-4	-3.105
151	female	0	-4	-2.15708
152	male	0	-4	-2.13444
152	female	0	-4	-2.09846
153	male	0	-4	-2.322
153	female	0	-4	-2.326
154	male	0	-4	-1.53556
154	female	0	-4	-1.1325
155	male	0	-4	-2.05571
155	female	0	-4	-0.69
156	male	0	-4	-2.53385
156	female	0	-4	-1.76
157	male	0	-4	-1.47667
157	female	0	-4	-1.40846
158	male	0	-4	-0.899231
158	female	0	-4	-1.87727
159	male	0	-4	-1.45765
159	female	0	-4	-1.42211
160	male	0	-4	-2.09714
160	female	0	-4	-0.901667
161	male	0	-4	-1.7775
161	female	0	-4	-1.93111
162	male	0	-4	-1.49909
162	female	0	-4	-1.66182
163	male	0	-4	-1.53846
163	female	0	-4	-2.89875
164	male	0	-4	-1.0725
164	female	0	-4	-1.314
165	male	0	-4	-2.8075
165	female	0	-4	0.18
166	male	0	-4	-1.25818
166	female	0	-4	-1.12
167	male	0	-4	-1.377
167	female	0	-4	-3.07
168	male	0	-4	-1.24625
168	female	0	-4	-1.15125
169	male	0	-4	-1.68111
169	female	0	-4	-3.0475
170	male	0	-4	-1.75
170	female	0	-4	-0.82
171	male	0	-4	-2.09182
171	female	0	-4	-1.11222
172	male	0	-4	0.168571
172	female	0	-4	-2.748
173	male	0	-4	-2.552
173	female	0	-4	-2.53875
174	male	0	-4	-1.952
174	female	0	-4	-2.44083
175	male	0	-4	-1.86529
175	female	0	-4	-1.35167
176	male	0	-4	-2.25667
176	female	0	-4	-1.84333
177	male	0	-4	-1.144
177	female	0	-4	-2.05636
178	male	0	-4	-1.03238
178	female	0	-4	-1.89
179	male	0	-4	-1.20143
179	female	0	-4	-1.67727
180	male	0	-4	-2.14833
180	female	0	-4	-1.54
181	male	0	-4	-1.55077
181	female	0	-4	-2.50308
182	male	0	-4	-3.29937
182	female	0	-4	-2.59722
183	male	0	-4	-2.81615
183	female	0	-4	-1.56
184	male	0	-4	-1.87917
184	female	0	-4	-2.82
185	male	0	-4	-1.97593
185	female	0	-4	-1.8775
186	male	0	-4	-1.2735
186	female	0	-4	-1.77
187	male	0	-4	-1.5525
187	female	0	-4	-2.3425
188	male	0	-4	-1.67933
188	female	0	-4	-2.07385
189	male	0	-4	-1.41
189	female	0	-4	-1.21056
190	male	0	-4	-1.03353
190	female	0	-4	-1.29412
191	male	0	-4	-1.78893
191	female	0	-4	-1.65
192	male	0	-4	-2.02806
192	female	0	-4	-1.55937
193	male	0	-4	-1.52667
193	female	0	-4	-1.98
194	male	0	-4	-1.53182
194	female	0	-4	-0.844667
195	male	0	-4	-2.25727
195	female	0	-4	-2.29083
196	male	0	-4	-1.11211
196	female	0	-4	-2.40071
197	male	0	-4	-2.00308
197	female	0	-4	-1.71143
198	male	0	-4	-1.6036
198	female	0	-4	-1.2975
199	male	0	-4	-1.85556
199	female	0	-4	-1.62625
200	male	0	-4	-2.26167
200	female	0	-4	-2.1625
201	male	0	-4	-1.50333
201	female	0	-4	-1.56714
202	male	0	-4	-2.00292
202	female	0	-4	-0.863846
203	male	0	-4	-1.66647
203	female	0	-4	-2.0675
204	male	0	-4	-1.67238
204	female	0	-4	-1.78429
205	male	0	-4	-1.45417
205	female	0	-4	-1.94333
206	male	0	-4	-1.32308
206	female	0	-4	-1.36
207	male	0	-4	-1.14455
207	female	0	-4	-0.871667
208	male	0	-4	-2.03929
208	female	0	-4	-1.85857
209	male	0	-4	-2.22524
209	female	0	-4	-2.06
210	male	0	-4	-2.05815
210	female	0	-4	-1.18417
211	male	0	-4	-2.2072
211	female	0	-4	-1.58733
212	male	0	-4	-1.92625
212	female	0	-4	-1.19857
213	male	0	-4	-2.08905
213	female	0	-4	-2.33824
214	male	0	-4	-1.17429
214	female	0	-4	-1.55263
215	male	0	-4	-1.94474
215	female	0	-4	-2.11522
216	male	0	-4	-0.772727
216	female	0	-4	-1.07
217	male	0	-4	-1.50455
217	female	0	-4	-1.90538
218	male	0	-4	-0.999474
218	female	0	-4	-1.425
219	male	0	-4	-1.41211
219	female	0	-4	-1.24857
220	male	0	-4	-1.3924
220	female	0	-4	-2.72
221	male	0	-4	-2.45667
221	female	0	-4	-1.73435
222	male	0	-4	-0.139333
222	female	0	-4	-1.53438
223	male	0	-4	-2.044
223	female	0	-4	-1.69538
224	male	0	-4	-1.85
224	female	0	-4	-1.606
225	male	0	-4	-2.16882
225	female	0	-4	-1.02833
226	male	0	-4	-2.03778
226	female	0	-4	-2.29875
227	male	0	-4	-1.97063
227	female	0	-4	-1.94778
228	male	0	-4	-1.37467
228	female	0	-4	-1.10818
229	male	0	-4	-2.02444
229	female	0	-4	-1.564
230	male	0	-4	-1.29083
230	female	0	-4	-1.25605
231	male	0	-4	-0.696875
231	female	0	-4	-1.03667
232	male	0	-4	-1.23385
232	female	0	-4	-1.70067
233	male	0	-4	-1.30647
233	female	0	-4	-1.98909
234	male	0	-4	-1.56462
234	female	0	-4	-2.04125
235	male	0	-4	-1.244
235	female	0	-4	-2.022
236	male	0	-4	-2.22
236	female	0	-4	-2.72692
237	male	0	-4	-2.11923
237	female	0	-4	-1.098
238	male	0	-4	-1.29769
238	female	0	-4	-2.08947
239	male	0	-4	-1.45421
239	female	0	-4	-2.09647
240	male	0	-4	-1.94471
240	female	0	-4	-0.871429
245	male	0	-4	0.86
245	female	0	-4	1.115
246	male	0	-4	-1.518
246	female	0	-4	-0.721667
247	male	0	-4	-0.193333
247	female	0	-4	0.157143
248	male	0	-4	-1.47524
248	female	0	-4	-0.917778
249	male	0	-4	-0.205714
249	female	0	-4	0.22
250	male	0	-4	-0.2125
250	female	0	-4	-2.22
251	male	0	-4	-0.1375
251	female	0	-4	-0.706923
252	male	0	-4	-0.195
252	female	0	-4	-0.136667
253	male	0	-4	-1.46778
253	female	0	-4	-1.22077
254	male	0	-4	-2.70571
254	female	0	-4	-1.31
255	male	0	-4	-2.915
255	female	0	-4	-1.666
256	male	0	-4	-0.11
256	female	0	-4	-0.895
257	male	0	-4	-1.10333
257	female	0	-4	-1.081
258	male	0	-4	-0.083
258	female	0	-4	0.86
259	male	0	-4	-0.920909
259	female	0	-4	-1.22143
260	male	0	-4	-1.3875
260	female	0	-4	1.995
261	male	0	-4	-0.676667
261	female	0	-4	-1.72
262	male	0	-4	0.145
262	female	0	-4	-0.57
263	male	0	-4	-1.54
263	female	0	-4	0.0633333
264	male	0	-4	-0.916667
264	female	0	-4	-2.73
265	male	0	-4	-0.487241
265	female	0	-4	-1.07857
266	male	0	-4	-1.908
266	female	0	-4	-0.502222
267	male	0	-4	-2.09
267	female	0	-4	-2.465
268	male	0	-4	-0.146154
268	female	0	-4	-0.456364
269	male	0	-4	-2.04889
269	female	0	-4	-0.908125
270	male	0	-4	-2.54
270	female	0	-4	-1.145
271	male	0	-4	-1.46231
271	female	0	-4	-1.04429
272	male	0	-4	-1.27286
272	female	0	-4	-1.8475
273	male	0	-4	-1.58929
273	female	0	-4	-1.87238
274	male	0	-4	-0.791429
274	female	0	-4	-1.36
275	male	0	-4	-1.73273
275	female	0	-4	-0.8025
276	male	0	-4	-1.28
276	female	0	-4	-1.38176
277	male	0	-4	-1.46368
277	female	0	-4	-1.48211
278	male	0	-4	-1.15125
278	female	0	-4	-0.850909
279	male	0	-4	-1.82429
279	female	0	-4	-1.45188
280	male	0	-4	-1.93571
280	female	0	-4	-1.00417
281	male	0	-4	-1.12125
281	female	0	-4	-1.166
282	male	0	-4	-0.9308
282	female	0	-4	-0.74
283	male	0	-4	-1.43571
283	female	0	-4	0.006
284	male	0	-4	-1.01438
284	female	0	-4	-0.976552
285	male	0	-4	-1.33571
285	female	0	-4	-0.811875
286	male	0	-4	-0.975455
286	female	0	-4	-0.837273
287	male	0	-4	-1.50231
287	female	0	-4	-1.334
288	male	0	-4	-1.50731
288	female	0	-4	-1.23162
293	male	0	-4	-0.8625
293	female	0	-4	-0.5175
294	male	0	-4	-0.827619
294	female	0	-4	-0.562941
295	male	0	-4	0.0570588
295	female	0	-4	0.062
296	male	0	-4	-1.5175
296	female	0	-4	-1.67071
297	male	0	-4	-1.51917
297	female	0	-4	-1.39667
298	male	0	-4	-2.15375
298	female	0	-4	-1.63286
299	male	0	-4	-2.29222
299	female	0	-4	-2.16545
300	male	0	-4	-0.315556
300	female	0	-4	-0.14
301	male	0	-4	-2.384
301	female	0	-4	-2.38
302	male	0	-4	-1.00222
302	female	0	-4	-0.95
303	male	0	-4	-2.079
303	female	0	-4	-2.402
304	male	0	-4	0.534
304	female	0	-4	-2.07125
305	male	0	-4	-1.06833
305	female	0	-4	-1.72
306	male	0	-4	-0.827143
306	female	0	-4	-0.248333
307	male	0	-4	-1.19429
307	female	0	-4	-0.598
308	male	0	-4	-1.05667
308	female	0	-4	-0.957692
309	male	0	-4	-1.6875
309	female	0	-4	-1.379
310	male	0	-4	0.0409091
310	female	0	-4	-0.714545
311	male	0	-4	-1.62625
311	female	0	-4	-0.412
312	male	0	-4	-0.426
312	female	0	-4	-0.914
313	male	0	-4	-0.847
313	female	0	-4	-2.10818
314	male	0	-4	-0.8825
314	female	0	-4	-0.6625
315	male	0	-4	-1.261
315	female	0	-4	-0.338889
316	male	0	-4	-0.0777778
316	female	0	-4	-0.757
317	male	0	-4	-1.53895
317	female	0	-4	-1.35857
318	male	0	-4	-2.76667
318	female	0	-4	-0.7175
319	male	0	-4	-1.54462
319	female	0	-4	0.253333
320	male	0	-4	-1.59625
320	female	0	-4	-1.85
321	male	0	-4	-1.51727
321	female	0	-4	-1.562
322	male	0	-4	-1.56286
322	female	0	-4	-0.6
323	male	0	-4	-2.597
323	female	0	-4	-0.77
324	male	0	-4	-1.31263
324	female	0	-4	-0.34
325	male	0	-4	-2.70727
325	female	0	-4	-1.49083
326	male	0	-4	-1.208
326	female	0	-4	-1.77
346	male	0	-4	-1.48467
346	female	0	-4	-2.031
347	male	0	-4	-1.19667
347	female	0	-4	-1.88333
348	male	0	-4	-0.992667
348	female	0	-4	-1.358
349	male	0	-4	-2.33167
349	female	0	-4	-2.09778
350	male	0	-4	-1.56353
350	female	0	-4	-2.446
351	male	0	-4	-2.08455
351	female	0	-4	-1.33667
352	male	0	-4	-2.48615
352	female	0	-4	-1.37727
353	male	0	-4	-1.75
353	female	0	-4	-2.14667
354	male	0	-4	-1.3664
354	female	0	-4	-1.946
355	male	0	-4	-0.979565
355	female	0	-4	-2.17667
356	male	0	-4	-1.63333
356	female	0	-4	-1.24
357	male	0	-4	-1.90176
357	female	0	-4	-1.715
358	male	0	-4	-0.868824
358	female	0	-4	-0.966364
359	male	0	-4	-1.58
359	female	0	-4	-0.838667
360	male	0	-4	-1.54824
360	female	0	-4	-1.04545
361	male	0	-4	-1.11783
361	female	0	-4	-1.51522
362	male	0	-4	-2.03
362	female	0	-4	-0.615714
363	male	0	-4	-0.207
363	female	0	-4	-0.973333
364	male	0	-4	-0.624615
364	female	0	-4	-1.09273
365	male	0	-4	-0.852727
365	female	0	-4	-1.936
366	male	0	-4	-0.641667
366	female	0	-4	-1.31
367	male	0	-4	-1.31714
367	female	0	-4	-0.934667
368	male	0	-4	-1.27091
368	female	0	-4	-2.43077
369	male	0	-4	-0.7775
369	female	0	-4	-1.66
585	male	0	-4	-1.774
585	female	0	-4	-0.481429
586	male	0	-4	-1.32286
586	female	0	-4	-1.99111
23	male	1	-4	-1.14385
23	female	1	-4	-0.7
24	male	1	-4	-1.13733
24	female	1	-4	-1.5525
25	male	1	-4	0.1175
25	female	1	-4	-0.12
26	male	1	-4	-0.0711111
26	female	1	-4	0.821
27	male	1	-4	-1.42
27	female	1	-4	-0.441
28	male	1	-4	-1.23375
28	female	1	-4	-1.26769
29	male	1	-4	-0.543
29	female	1	-4	-0.6625
30	male	1	-4	-1.56333
30	female	1	-4	-1.50222
31	male	1	-4	-1.25833
31	female	1	-4	-1.53273
32	male	1	-4	-1.11214
32	female	1	-4	-0.915385
33	male	1	-4	-1.03636
33	female	1	-4	-0.549167
34	male	1	-4	-0.886364
34	female	1	-4	-0.76
56	male	1	-4	-1.05833
56	female	1	-4	-1.02667
57	male	1	-4	-1.167
57	female	1	-4	-0.145833
58	male	1	-4	-1.93375
58	female	1	-4	-1.1275
59	male	1	-4	-0.481429
59	female	1	-4	-0.701667
60	male	1	-4	-1.27233
60	female	1	-4	-1
61	male	1	-4	-0.776667
61	female	1	-4	-1.77625
62	male	1	-4	-1.22889
62	female	1	-4	-1.79714
63	male	1	-4	-1.47786
63	female	1	-4	-0.506667
64	male	1	-4	-0.508421
64	female	1	-4	-0.5975
65	male	1	-4	0.201429
65	female	1	-4	-0.255
66	male	1	-4	-0.822632
66	female	1	-4	-1.22182
67	male	1	-4	-1.255
67	female	1	-4	-0.665909
68	male	1	-4	-1.94821
68	female	1	-4	-1.42103
69	male	1	-4	-1.27857
69	female	1	-4	0.51625
70	male	1	-4	-0.905
70	female	1	-4	-0.193636
71	male	1	-4	-1.03364
71	female	1	-4	-0.511429
72	male	1	-4	-0.942857
72	female	1	-4	-0.78625
73	male	1	-4	-1.32286
73	female	1	-4	-0.442727
74	male	1	-4	-1.73095
74	female	1	-4	-2.08333
75	male	1	-4	-1.7075
75	female	1	-4	-1.56636
76	male	1	-4	-0.266667
76	female	1	-4	-1.46429
77	male	1	-4	-1.27933
77	female	1	-4	-0.279167
78	male	1	-4	-0.807143
78	female	1	-4	-1.16786
79	male	1	-4	-1.38056
79	female	1	-4	-1.43429
80	male	1	-4	-1.2625
80	female	1	-4	-0.233333
81	male	1	-4	-1.41556
81	female	1	-4	-1.02278
82	male	1	-4	-1.55429
82	female	1	-4	-1.1648
83	male	1	-4	-1.14556
83	female	1	-4	-0.542857
84	male	1	-4	-0.247273
84	female	1	-4	-0.126667
85	male	1	-4	-0.122857
85	female	1	-4	-0.807333
86	male	1	-4	-0.681538
86	female	1	-4	-0.885455
87	male	1	-4	-1.30154
87	female	1	-4	-2.23714
88	male	1	-4	-1.22875
88	female	1	-4	-1.0275
89	male	1	-4	-0.941667
89	female	1	-4	-1.53222
99	male	1	-4	-0.98
99	female	1	-4	-1.20429
100	male	1	-4	-1.90214
100	female	1	-4	-1.52111
101	male	1	-4	-1.121
101	female	1	-4	-1.21184
102	male	1	-4	-1.41417
102	female	1	-4	-1.28778
103	male	1	-4	-1.36333
103	female	1	-4	-1.71333
104	male	1	-4	-2.26778
104	female	1	-4	-2.82333
105	male	1	-4	-1.14571
105	female	1	-4	-1.31286
106	male	1	-4	-1.56389
106	female	1	-4	-1.81
107	male	1	-4	-1.66929
107	female	1	-4	-2.05667
108	male	1	-4	-1.94067
108	female	1	-4	-1.95067
109	male	1	-4	-1.415
109	female	1	-4	-1.50714
110	male	1	-4	-1.09048
110	female	1	-4	-1.47281
111	male	1	-4	-1.42182
111	female	1	-4	-1.23333
112	male	1	-4	-0.548182
112	female	1	-4	-0.588889
113	male	1	-4	-1.73433
113	female	1	-4	-1.56625
114	male	1	-4	-1.5776
114	female	1	-4	-0.471333
115	male	1	-4	-1.9005
115	female	1	-4	-1.51769
116	male	1	-4	-1.62864
116	female	1	-4	-2.03222
117	male	1	-4	-0.101
117	female	1	-4	-1.22222
118	male	1	-4	-2.08917
118	female	1	-4	-1.25222
119	male	1	-4	-1.3884
119	female	1	-4	-1.45926
120	male	1	-4	-1.34538
120	female	1	-4	-1.84
121	male	1	-4	-1.305
121	female	1	-4	-1.15385
122	male	1	-4	-0.61
122	female	1	-4	-1.02
123	male	1	-4	-1.92222
123	female	1	-4	-0.758333
124	male	1	-4	-0.969167
124	female	1	-4	-1.22812
125	male	1	-4	-2.33786
125	female	1	-4	-1.29059
126	male	1	-4	-1.1825
126	female	1	-4	-1.97714
127	male	1	-4	-1.27261
127	female	1	-4	-1.59045
128	male	1	-4	-1.41437
128	female	1	-4	-0.916667
129	male	1	-4	-1.89059
129	female	1	-4	-1.96684
130	male	1	-4	-1.875
130	female	1	-4	-1.8875
131	male	1	-4	-0.761667
131	female	1	-4	-1.9625
241	male	1	-4	-1.086
241	female	1	-4	-0.351667
242	male	1	-4	-2.6975
242	female	1	-4	-0.6325
243	male	1	-4	-0.493333
243	female	1	-4	-1.62
244	male	1	-4	-1.17687
244	female	1	-4	-0.288571
289	male	1	-4	-0.385714
289	female	1	-4	-0.600833
290	male	1	-4	-0.92
290	female	1	-4	-0.31375
291	male	1	-4	-1.94857
291	female	1	-4	-1.69571
292	male	1	-4	-1.57833
292	female	1	-4	-1.39455
327	male	1	-4	-1.715
327	female	1	-4	-1.0575
328	male	1	-4	-1.5225
328	female	1	-4	-1.14364
329	male	1	-4	-0.944444
329	female	1	-4	-1.1675
330	male	1	-4	-1.89333
330	female	1	-4	-1.81571
331	male	1	-4	-0.996667
331	female	1	-4	-0.925
332	male	1	-4	-0.628
332	female	1	-4	-1.84231
333	male	1	-4	-1.14467
333	female	1	-4	-1.526
334	male	1	-4	-1.16
334	female	1	-4	-2.35667
335	male	1	-4	-0.59375
335	female	1	-4	-2.025
336	male	1	-4	-1.26111
336	female	1	-4	-1.83667
337	male	1	-4	-0.658
337	female	1	-4	-0.5575
338	male	1	-4	-0.19
338	female	1	-4	-0.7
339	male	1	-4	-1.88143
339	female	1	-4	-1.144
340	male	1	-4	-1.89
340	female	1	-4	-2.4825
341	male	1	-4	-2.3575
341	female	1	-4	-1.16333
342	male	1	-4	0.366
342	female	1	-4	0.65
343	male	1	-4	-0.67375
343	female	1	-4	-1.233
344	male	1	-4	-1.10857
344	female	1	-4
345	male	1	-4	-1.2175
345	female	1	-4	-1.405
370	male	1	-4	-1.99571
370	female	1	-4	-0.761111
371	male	1	-4	-1.47176
371	female	1	-4	-0.678571
372	male	1	-4	-1.46889
372	female	1	-4	-1.63222
373	male	1	-4	-0.8575
373	female	1	-4	-1.29111
374	male	1	-4	-1.827
374	female	1	-4	-0.648333
375	male	1	-4	-1.76933
375	female	1	-4	-1.19941
376	male	1	-4	-1.73778
376	female	1	-4	-1.91
377	male	1	-4	-1.269
377	female	1	-4	-0.818571
378	male	1	-4	-1.74
378	female	1	-4	-1.418
379	male	1	-4	-0.447059
379	female	1	-4	-0.616667
380	male	1	-4	-0.975556
380	female	1	-4	0.746667
381	male	1	-4	0.351111
381	female	1	-4	-0.513333
382	male	1	-4	-1.08412
382	female	1	-4	-1.38375
383	male	1	-4	-0.852
383	female	1	-4	-0.911176
384	male	1	-4	-1.61833
384	female	1	-4	-0.9525
385	male	1	-4	-1.311
385	female	1	-4	-0.45875
386	male	1	-4	-0.762917
386	female	1	-4	-0.82
387	male	1	-4	-0.77125
387	female	1	-4	-1.1175
388	male	1	-4	-0.983333
388	female	1	-4	-0.475
389	male	1	-4	-0.407143
389	female	1	-4	-1.42167
390	male	1	-4	-1.049
390	female	1	-4	-1.69923
391	male	1	-4	-0.912857
391	female	1	-4	-1.292
392	male	1	-4	-1.73846
392	female	1	-4	-1.85
393	male	1	-4	-2.348
393	female	1	-4	-1.232
394	male	1	-4	-1.30167
394	female	1	-4	-1.79
395	male	1	-4	-1.42625
395	female	1	-4	-2.03462
396	male	1	-4	-1.68667
396	female	1	-4	-1.22429
397	male	1	-4	-1.8935
397	female	1	-4	-2.18444
398	male	1	-4	-0.504167
398	female	1	-4	-1.74067
399	male	1	-4	-1.86444
399	female	1	-4	-0.585
400	male	1	-4	-1.19731
400	female	1	-4	-0.547
401	male	1	-4	-1.52769
401	female	1	-4	-0.546364
402	male	1	-4	-1.38
402	female	1	-4	-0.745455
403	male	1	-4	-1.38667
403	female	1	-4	-1.1075
404	male	1	-4	-1.47923
404	female	1	-4	-1.14419
405	male	1	-4	-1.777
405	female	1	-4	-2.01769
406	male	1	-4	-1.5728
406	female	1	-4	-1.40643
407	male	1	-4	-1.34667
407	female	1	-4	-0.678571
408	male	1	-4	-2.0852
408	female	1	-4	-2.39286
409	male	1	-4	-1.71296
409	female	1	-4	-1.17903
410	male	1	-4	-1.82
410	female	1	-4	-2.10931
411	male	1	-4	-1.83
411	female	1	-4	-2.62333
412	male	1	-4	-1.38111
412	female	1	-4	-1.37385
413	male	1	-4	-1.162
413	female	1	-4	-1.81333
414	male	1	-4	-2.1875
414	female	1	-4	-1.59786
415	male	1	-4	-1.78563
415	female	1	-4	-2.17563
416	male	1	-4	-1.46786
416	female	1	-4	-2.01625
417	male	1	-4	-1.80105
417	female	1	-4	-1.2784
418	male	1	-4	-2.64769
418	female	1	-4	-2.21615
419	male	1	-4	-0.910833
419	female	1	-4	-1.707
420	male	1	-4	-2.25727
420	female	1	-4	-2.186
421	male	1	-4	-2.0125
421	female	1	-4	-2.24474
422	male	1	-4	-2.4375
422	female	1	-4	-1.95286
423	male	1	-4	-1.585
423	female	1	-4	-1.89455
424	male	1	-4	-2.50636
424	female	1	-4	-2.30714
425	male	1	-4	-1.82933
425	female	1	-4	-2.90125
426	male	1	-4	-2.15875
426	female	1	-4	-1.96818
427	male	1	-4	-0.7575
427	female	1	-4	-1.95812
428	male	1	-4	-0.603636
428	female	1	-4	-1.095
429	male	1	-4	-0.698
429	female	1	-4	-1.95867
430	male	1	-4	-1.877
430	female	1	-4	-2.815
431	male	1	-4	-1.38636
431	female	1	-4	-1.42846
432	male	1	-4	-0.47
432	female	1	-4	-1.72333
433	male	1	-4	-1.76941
433	female	1	-4	-1.1375
434	male	1	-4	-1.3275
434	female	1	-4	-1.75667
435	male	1	-4	-1.21529
435	female	1	-4	-1.42864
436	male	1	-4	-2.42583
436	female	1	-4	-3.22364
437	male	1	-4	-0.695714
437	female	1	-4	-1.34294
438	male	1	-4	-2.452
438	female	1	-4	-0.465
439	male	1	-4	-1.35944
439	female	1	-4	-1.045
440	male	1	-4	-2.33091
440	female	1	-4	-1.80182
441	male	1	-4	-2.5365
441	female	1	-4	-1.5408
442	male	1	-4	-1.49125
442	female	1	-4	-1.74667
443	male	1	-4	-0.866667
443	female	1	-4	-0.812308
444	male	1	-4	-2.378
444	female	1	-4	-2.10353
445	male	1	-4	-1.48471
445	female	1	-4	-0.818235
446	male	1	-4	-1.34222
446	female	1	-4	-2.39467
447	male	1	-4	-1.304
447	female	1	-4	-0.930556
448	male	1	-4	-1.73583
448	female	1	-4	-0.614615
449	male	1	-4	-0.780645
449	female	1	-4	-1.25211
450	male	1	-4	-2.24667
450	female	1	-4	-0.106923
451	male	1	-4	-1.5837
451	female	1	-4	-1.46778
452	male	1	-4	-1.678
452	female	1	-4	0.12
453	male	1	-4	-2.28857
453	female	1	-4	-2.5625
454	male	1	-4	-1.49667
454	female	1	-4	-1.42786
455	male	1	-4	-1.45
455	female	1	-4	-0.906364
456	male	1	-4	-2.00143
456	female	1	-4	-0.34
457	male	1	-4	-1.449
457	female	1	-4	-1.17692
458	male	1	-4	-1.8744
458	female	1	-4	-1.28652
459	male	1	-4	-1.37714
459	female	1	-4	-1.39333
460	male	1	-4	-1.948
460	female	1	-4	-1.49125
461	male	1	-4	-1.85111
461	female	1	-4	-1.27
462	male	1	-4	-2.47
462	female	1	-4	-1.81667
463	male	1	-4	-1.20571
463	female	1	-4	-1.00533
464	male	1	-4	-0.856
464	female	1	-4	-1.88455
465	male	1	-4	-1.82588
465	female	1	-4	-2.05714
466	male	1	-4	-1.77636
466	female	1	-4	-2.53571
467	male	1	-4	-1.926
467	female	1	-4	-1.56038
468	male	1	-4	-0.437143
468	female	1	-4	-0.0742857
469	male	1	-4	-1.79333
469	female	1	-4	-1.79
470	male	1	-4	-1.89
470	female	1	-4	-2.25429
471	male	1	-4	-1.41889
471	female	1	-4	-1.454
472	male	1	-4	-2.13333
472	female	1	-4	-1.52143
473	male	1	-4	-2.269
473	female	1	-4	-1.31
474	male	1	-4	-1.65167
474	female	1	-4	-0.35
475	male	1	-4	-0.657143
475	female	1	-4	0.165
476	male	1	-4	-1.43714
476	female	1	-4	-1.392
477	male	1	-4	-0.689167
477	female	1	-4	-0.488462
478	male	1	-4	-1.02833
478	female	1	-4	-1.05667
479	male	1	-4	-0.426
479	female	1	-4	-0.5
480	male	1	-4	-1.22667
480	female	1	-4	-0.441429
481	male	1	-4	-1.17625
481	female	1	-4	-1.59733
482	male	1	-4	-2.33929
482	female	1	-4	0.26
483	male	1	-4	-1.69692
483	female	1	-4	-1.53545
484	male	1	-4	-0.927647
484	female	1	-4	-1.03417
485	male	1	-4	-3.13667
485	female	1	-4	-1.80765
486	male	1	-4	-2.19143
486	female	1	-4	-1.12143
487	male	1	-4	-2.09455
487	female	1	-4	-0.861667
488	male	1	-4	-1.8425
488	female	1	-4	-1.68222
489	male	1	-4	-2.085
489	female	1	-4	-1.604
490	male	1	-4	-1.58333
490	female	1	-4	-1.68333
491	male	1	-4	-3.9625
491	female	1	-4	-0.398889
492	male	1	-4	-1.05667
492	female	1	-4	-0.436667
493	male	1	-4	-1.58
493	female	1	-4	-0.422
494	male	1	-4	-1.274
494	female	1	-4	-1.715
495	male	1	-4	-0.995
495	female	1	-4	-0.03625
496	male	1	-4	-1.20111
496	female	1	-4	-0.491429
497	male	1	-4	-1.364
497	female	1	-4	-1.57714
498	male	1	-4	-1.18444
498	female	1	-4	-2.11286
499	male	1	-4	-1.234
499	female	1	-4	-1.29
500	male	1	-4	-2.30333
500	female	1	-4	-1.79455
501	male	1	-4	-1.39062
501	female	1	-4	-1.08
502	male	1	-4	-1.8125
502	female	1	-4	-2.67
503	male	1	-4	-1.72929
503	female	1	-4	-1.634
504	male	1	-4	-1.19125
504	female	1	-4	-1.27818
505	male	1	-4	-0.408889
505	female	1	-4	-0.67
506	male	1	-4	-0.927273
506	female	1	-4	-1.48455
507	male	1	-4	-1.96
507	female	1	-4	-0.66
508	male	1	-4	-2.18667
508	female	1	-4	-0.478333
509	male	1	-4	-1.92333
509	female	1	-4	0.38
510	male	1	-4	-0.995556
510	female	1	-4	-1.2875
511	male	1	-4	-2.044
511	female	1	-4	-1.47167
512	male	1	-4	-0.98125
512	female	1	-4	-1.84857
513	male	1	-4	-1.36692
513	female	1	-4	-1.95545
514	male	1	-4	-1.91
514	female	1	-4	-1.55
515	male	1	-4	-1.09
515	female	1	-4	-1.877
516	male	1	-4	-1.41667
516	female	1	-4	-0.834444
517	male	1	-4	-0.781429
517	female	1	-4	-0.793333
518	male	1	-4	-2.006
518	female	1	-4	-0.5225
519	male	1	-4	-0.0283333
519	female	1	-4	-1.028
520	male	1	-4	-1.293
520	female	1	-4	-1.02111
521	male	1	-4	-0.368333
521	female	1	-4	0.0533333
522	male	1	-4	-1.585
522	female	1	-4	-1.613
523	male	1	-4	-1.89545
523	female	1	-4	-1.442
524	male	1	-4	-1.65
524	female	1	-4	-1.18
525	male	1	-4	-1.47455
525	female	1	-4	-0.725556
526	male	1	-4	-0.111818
526	female	1	-4	-0.885
527	male	1	-4	-1.22857
527	female	1	-4	-1.6375
528	male	1	-4	-1.24
528	female	1	-4	-1.57
529	male	1	-4	-1.28833
529	female	1	-4	-0.237143
530	male	1	-4	-0.231111
530	female	1	-4	-1.23333
531	male	1	-4	-0.807
531	female	1	-4	-0.816667
532	male	1	-4	-1.5
533	male	1	-4	-1.865
533	female	1	-4	-1.515
534	male	1	-4	-0.89
534	female	1	-4	-1.25333
535	male	1	-4	-1.652
535	female	1	-4	-1.49
536	male	1	-4	-0.93
536	female	1	-4	-0.706364
537	male	1	-4	-0.966667
537	female	1	-4	-2.49333
538	male	1	-4	-1.539
538	female	1	-4	-2.0025
539	male	1	-4	-1.54833
539	female	1	-4	-1.0675
540	male	1	-4	-1.36714
540	female	1	-4	-1.4025
541	male	1	-4	-1.66667
541	female	1	-4	-1.416
542	male	1	-4	-2.5275
542	female	1	-4	-0.226667
543	male	1	-4	-0.431667
543	female	1	-4	-0.525
544	male	1	-4	-0.141667
544	female	1	-4	-3.46
545	male	1	-4	-1.53333
545	female	1	-4	-1.6
546	male	1	-4	-1.47667
546	female	1	-4	-1.4175
547	male	1	-4	-1.1725
547	female	1	-4	-1.03286
548	male	1	-4	-0.691667
548	female	1	-4	-0.5575
549	male	1	-4	-0.918333
549	female	1	-4	-1.845
550	male	1	-4	0.256667
550	female	1	-4	-1.44333
551	male	1	-4	-1.30667
551	female	1	-4	-0.092
552	male	1	-4	-1.75786
552	female	1	-4	-1.36667
553	male	1	-4	-1.4425
553	female	1	-4	-0.968571
554	male	1	-4	-1.634
554	female	1	-4	-1.04
555	male	1	-4	-1.52158
555	female	1	-4	-1.32833
556	male	1	-4	-1.46636
556	female	1	-4	-0.4475
557	male	1	-4	-1.69083
557	female	1	-4	-1.33
558	male	1	-4	-2.24462
558	female	1	-4	-1.51643
559	male	1	-4	-1.38867
559	female	1	-4	-0.682667
560	male	1	-4	-1.62579
560	female	1	-4	-2.44091
561	male	1	-4	-0.851
561	female	1	-4	-1.005
562	male	1	-4	-1.32667
562	female	1	-4	-0.851818
563	male	1	-4	-0.112222
563	female	1	-4	-2.22
564	male	1	-4	-1.40667
564	female	1	-4	-0.620909
565	male	1	-4	-2.57
565	female	1	-4	-1.70636
566	male	1	-4	-0.786
566	female	1	-4	0.848571
567	male	1	-4	-0.85375
567	female	1	-4	-1.403
568	male	1	-4	-1.50231
568	female	1	-4	-0.822
569	male	1	-4	0.325
569	female	1	-4	-1.02286
570	male	1	-4	-0.718571
570	female	1	-4	-0.80125
571	male	1	-4	-1.25429
571	female	1	-4	-0.4825
572	male	1	-4	-1.12333
572	female	1	-4	-1.54667
573	male	1	-4	-0.971667
573	female	1	-4	0.456
574	male	1	-4	-1.29333
574	female	1	-4	-0.594444
575	male	1	-4	-0.16
575	female	1	-4	-0.737
576	male	1	-4	-1.84714
576	female	1	-4	-1.55
577	male	1	-4	-0.626667
577	female	1	-4	-0.762222
578	male	1	-4	-1.71333
578	female	1	-4	0.00333333
579	male	1	-4	-2.16125
579	female	1	-4	-1.98625
580	male	1	-4	-0.3
580	female	1	-4	-0.654
581	male	1	-4	-1.461
581	female	1	-4	-1.78
582	male	1	-4	-2.07
582	female	1	-4	-1.93286
583	male	1	-4	-1.032
583	female	1	-4	-2.05286
584	male	1	-4	0.386
584	female	1	-4	-0.045
638	male	1	-4	-1.015
638	female	1	-4	-1.29667
639	male	1	-4	-0.4475
639	female	1	-4	0.371111
640	male	1	-4	-1.02111
640	female	1	-4	-1.28
587	male		-4	-1.30923
587	female		-4	-1.20714
588	male		-4	-0.235
588	female		-4	-1.52625
589	male		-4	-0.715
589	female		-4	-1.53
590	male		-4	-0.416667
590	female		-4	-0.948889
591	male		-4	0.230769
591	female		-4	-0.878571
592	male		-4	-1.743
592	female		-4	-1.08857
593	male		-4	-1.698
593	female		-4	-0.82375
594	male		-4	-0.638
594	female		-4	-1.67667
595	male		-4	-1.08667
595	female		-4	-0.933333
596	male		-4	-1.27571
596	female		-4	-0.6375
597	male		-4	0.06
597	female		-4	-1.037
598	male		-4	-0.894444
598	female		-4	-0.9925
599	male		-4	-1.33
599	female		-4	-0.214
600	male		-4	-0.935556
600	female		-4	-0.062
601	male		-4	-2
601	female		-4	0.04
602	male		-4	-1.09182
602	female		-4	-1.335
603	male		-4	-0.265714
603	female		-4	-0.607857
604	male		-4	0.01
604	female		-4	-1.4575
605	male		-4	0.840909
605	female		-4	-0.869167
606	male		-4	-0.5
606	female		-4	-0.92
607	male		-4	-1.0525
607	female		-4	-1.555
608	male		-4	-0.513571
608	female		-4	0.1925
609	male		-4	-0.9925
609	female		-4	-0.624
610	male		-4	-1.59417
610	female		-4	-1.31727
611	male		-4	-0.990833
611	female		-4	-0.526667
612	male		-4	-0.2175
612	female		-4	-1.44
613	male		-4	-1.51833
613	female		-4	-0.168
614	male		-4	0.311429
614	female		-4	-1.228
615	male		-4	-0.732
615	female		-4	-2.14571
616	male		-4	-0.779286
616	female		-4	-2.2
617	male		-4	-0.331818
617	female		-4	-0.43
618	male		-4	-0.955833
618	female		-4	-1.745
619	male		-4	-0.8
619	female		-4	-0.562857
620	male		-4	-0.613333
620	female		-4	-0.892857
621	male		-4	-1.11154
621	female		-4	-2.098
622	male		-4	-1.5
622	female		-4	-0.795
623	male		-4	-0.97
623	female		-4	-1.6275
624	male		-4	-1.11333
624	female		-4	-0.832222
625	male		-4	-1.38714
625	female		-4	-1.36167
626	male		-4	-0.681818
626	female		-4	-0.285
627	male		-4	-0.783636
627	female		-4	-0.952
628	male		-4	-2.20667
628	female		-4	-1.0925
629	male		-4	-1.81091
629	female		-4	-0.938889
630	male		-4	-0.892
630	female		-4	-2.18333
631	male		-4	-0.153333
631	female		-4	-0.736364
632	male		-4	-1.2475
632	female		-4	-1.839
633	male		-4	-1.39167
633	female		-4	-1.33786
634	male		-4	-0.184
634	female		-4	-0.05
635	male		-4	-1.42938
635	female		-4	-0.794286
636	male		-4	-1.18143
636	female		-4	-1.52769
637	male		-4	-0.71375
637	female		-4	-0.753333
1	male	0	-3	-1.24786
1	female	0	-3	-1.81118
2	male	0	-3	-1.04875
2	female	0	-3	-0.74
3	male	0	-3	-1.64429
3	female	0	-3	-0.0925
4	male	0	-3	-1.53591
4	female	0	-3	-2.25917
5	male	0	-3	-0.862069
5	female	0	-3	-0.824286
6	male	0	-3	-1.24692
6	female	0	-3	-0.99381
7	male	0	-3	-0.95375
7	female	0	-3	-0.506875
8	male	0	-3	-1.134
8	female	0	-3	0.112
9	male	0	-3	-1.43333
9	female	0	-3	-1.42667
10	male	0	-3	2.66
10	female	0	-3	0.342
11	male	0	-3	-0.325
11	female	0	-3	-1.26143
12	male	0	-3	-0.0183333
12	female	0	-3	-0.752857
13	male	0	-3	0.0322222
13	female	0	-3	-1.12
14	male	0	-3	-0.593
14	female	0	-3	0.065
15	male	0	-3	-0.33125
15	female	0	-3	-1.44833
16	male	0	-3	-1.774
16	female	0	-3	-1.39
17	male	0	-3	-1.07375
17	female	0	-3	-0.474375
18	male	0	-3	-0.478
18	female	0	-3	-0.533333
19	male	0	-3	-1.23389
19	female	0	-3	-0.626667
20	male	0	-3	-0.902
20	female	0	-3	-1.46316
21	male	0	-3	-0.584286
21	female	0	-3	0.0566667
22	male	0	-3	-1.102
22	female	0	-3	-0.308889
35	male	0	-3	-1.05429
35	female	0	-3	-0.5155
36	male	0	-3	-1.59778
36	female	0	-3	-1.3975
37	male	0	-3	-1.437
37	female	0	-3	-1.286
38	male	0	-3	-1.05222
38	female	0	-3	-0.82125
39	male	0	-3	-1.68571
39	female	0	-3	-2.474
40	male	0	-3	0.2025
40	female	0	-3	-0.594
41	male	0	-3	-2.19636
41	female	0	-3	-1.244
42	male	0	-3	-1.46417
42	female	0	-3	-1.7075
43	male	0	-3	-1.56417
43	female	0	-3	-0.949091
44	male	0	-3	-1.54222
44	female	0	-3	-1.82556
45	male	0	-3	-1.3505
45	female	0	-3	-1.49667
46	male	0	-3	0.02
46	female	0	-3	-0.928889
47	male	0	-3	-0.943333
47	female	0	-3	-0.889286
48	male	0	-3	-0.4475
48	female	0	-3	-1.18286
49	male	0	-3	-1.822
49	female	0	-3	-0.461667
50	male	0	-3	-1.36429
50	female	0	-3	-0.866923
51	male	0	-3	-1.406
51	female	0	-3	-1.56167
52	male	0	-3	-1.03263
52	female	0	-3	-1.44267
53	male	0	-3	-1.26857
53	female	0	-3	0.101875
54	male	0	-3	-0.966667
54	female	0	-3	-1.77364
55	male	0	-3	-1.29625
55	female	0	-3	-0.41
90	male	0	-3	-0.29
90	female	0	-3	-0.41
91	male	0	-3	-0.605
91	female	0	-3	-0.578889
92	male	0	-3	-0.724
92	female	0	-3	-0.173333
93	male	0	-3	-1.142
93	female	0	-3	-0.148
94	male	0	-3	-2.70333
94	female	0	-3	-0.23
95	male	0	-3	-2.135
95	female	0	-3	0.607143
96	male	0	-3	-2.05
96	female	0	-3	-2.33286
97	male	0	-3	-1.69143
97	female	0	-3	-0.6025
98	male	0	-3	-0.14125
98	female	0	-3	-0.17
132	male	0	-3	-1.29982
132	female	0	-3	-1.74529
133	male	0	-3	-2.154
133	female	0	-3	-1.4725
134	male	0	-3	-1.61688
134	female	0	-3	-1.23077
135	male	0	-3	-1.97132
135	female	0	-3	-1.51182
136	male	0	-3	-1.4495
136	female	0	-3	-1.7675
137	male	0	-3	-2.17154
137	female	0	-3	-1.93071
138	male	0	-3	-1.91208
138	female	0	-3	-1.27922
139	male	0	-3	-2.03778
139	female	0	-3	-1.36412
140	male	0	-3	-1.755
140	female	0	-3	-1.30393
141	male	0	-3	-1.61456
141	female	0	-3	-1.37689
142	male	0	-3	-1.64095
142	female	0	-3	-0.61875
143	male	0	-3	-1.84821
143	female	0	-3	-2.20275
144	male	0	-3	-1.81133
144	female	0	-3	-1.38667
145	male	0	-3	-1.4432
145	female	0	-3	-1.476
146	male	0	-3	-1.77611
146	female	0	-3	-2.22423
147	male	0	-3	-1.33553
147	female	0	-3	-1.88552
148	male	0	-3	-2.1732
148	female	0	-3	-1.9135
149	male	0	-3	-2.09727
149	female	0	-3	-1.895
150	male	0	-3	-1.62865
150	female	0	-3	-1.78759
151	male	0	-3	-1.90053
151	female	0	-3	-1.28435
152	male	0	-3	-2.215
152	female	0	-3	-2.149
153	male	0	-3	-1.746
153	female	0	-3	-1.47471
154	male	0	-3	-2.03105
154	female	0	-3	-1.997
155	male	0	-3	-2.04389
155	female	0	-3	-1.63563
156	male	0	-3	-1.60294
156	female	0	-3	-1.302
157	male	0	-3	-1.6219
157	female	0	-3	-1.06
158	male	0	-3	-0.064
158	female	0	-3	-1.92545
159	male	0	-3	-2.1681
159	female	0	-3	-2.50813
160	male	0	-3	-1.57182
160	female	0	-3	-2.423
161	male	0	-3	-1.60318
161	female	0	-3	-1.66211
162	male	0	-3	-0.511765
162	female	0	-3	-2.28222
163	male	0	-3	-1.46545
163	female	0	-3	-1.50583
164	male	0	-3	-2.19182
164	female	0	-3	-2.34909
165	male	0	-3	-1.74
165	female	0	-3	-2.18571
166	male	0	-3	-1.03348
166	female	0	-3	-0.966842
167	male	0	-3	-1.59727
167	female	0	-3	-0.39
168	male	0	-3	-1.88368
168	female	0	-3	-1.25375
169	male	0	-3	-1.50889
169	female	0	-3	-1.89462
170	male	0	-3	-1.71
170	female	0	-3	-0.718667
171	male	0	-3	-2.94947
171	female	0	-3	-1.32222
172	male	0	-3	-1.852
172	female	0	-3	-1.82364
173	male	0	-3	-0.819
173	female	0	-3	-1.67455
174	male	0	-3	-1.97583
174	female	0	-3	-0.29
175	male	0	-3	-0.865
175	female	0	-3	-1.2785
176	male	0	-3	-1.61929
176	female	0	-3	-1.85583
177	male	0	-3	-1.885
177	female	0	-3	-1.22778
178	male	0	-3	-1.84238
178	female	0	-3	-1.32684
179	male	0	-3	-1.28667
179	female	0	-3	-1.17778
180	male	0	-3	-1.90462
180	female	0	-3	-1.50667
181	male	0	-3	-2.25
181	female	0	-3	-2.86
182	male	0	-3	-2.63786
182	female	0	-3	-1.45824
183	male	0	-3	-1.84714
183	female	0	-3	-0.94
184	male	0	-3	-2.00609
184	female	0	-3	-2.3725
185	male	0	-3	-1.73687
185	female	0	-3	-1.48583
186	male	0	-3	-1.76269
186	female	0	-3	-2.21316
187	male	0	-3	-2.063
187	female	0	-3	-2.16077
188	male	0	-3	-1.30478
188	female	0	-3	-2.12941
189	male	0	-3	-2.6932
189	female	0	-3	-1.92421
190	male	0	-3	-1.41688
190	female	0	-3	-1.12318
191	male	0	-3	-1.13571
191	female	0	-3	-1.728
192	male	0	-3	-0.825882
192	female	0	-3	-1.77846
193	male	0	-3	-1.34882
193	female	0	-3	-1.55875
194	male	0	-3	-2.38684
194	female	0	-3	-1.71412
195	male	0	-3	-2.36583
195	female	0	-3	-1.33
196	male	0	-3	-1.6355
196	female	0	-3	-1.852
197	male	0	-3	-1.43862
197	female	0	-3	-1.15929
198	male	0	-3	-2.0424
198	female	0	-3	-1.13059
199	male	0	-3	-1.63312
199	female	0	-3	-1.505
200	male	0	-3	-1.86222
200	female	0	-3	-1.31
201	male	0	-3	-1.415
201	female	0	-3	-1.45368
202	male	0	-3	-2.27056
202	female	0	-3	-2.42
203	male	0	-3	-1.92333
203	female	0	-3	-1.86286
204	male	0	-3	-1.18333
204	female	0	-3	-2.098
205	male	0	-3	-1.525
205	female	0	-3	-2.12867
206	male	0	-3	-2.50091
206	female	0	-3	-1.79476
207	male	0	-3	-1.03937
207	female	0	-3	-1.81091
208	male	0	-3	-1.85931
208	female	0	-3	-1.43571
209	male	0	-3	-1.51833
209	female	0	-3	-2.33429
210	male	0	-3	-1.20214
210	female	0	-3	-1.74462
211	male	0	-3	-2.85308
211	female	0	-3	-1.36357
212	male	0	-3	-2.01053
212	female	0	-3	-1.68933
213	male	0	-3	-2.12
213	female	0	-3	-1.9585
214	male	0	-3	-1.51231
214	female	0	-3	-0.657727
215	male	0	-3	-1.86187
215	female	0	-3	-2.07917
216	male	0	-3	-1.295
216	female	0	-3	-1.70938
217	male	0	-3	-0.897778
217	female	0	-3	-1.156
218	male	0	-3	-0.693889
218	female	0	-3	-1.00462
219	male	0	-3	-1.905
219	female	0	-3	-0.932727
220	male	0	-3	-1.4781
220	female	0	-3	-1.69
221	male	0	-3	-1.79571
221	female	0	-3	-2.40714
222	male	0	-3	-1.90882
222	female	0	-3	-1.51909
223	male	0	-3	-1.4995
223	female	0	-3	-1.6185
224	male	0	-3	-1.55643
224	female	0	-3	-1.01333
225	male	0	-3	-1.33
225	female	0	-3	-1.64588
226	male	0	-3	-1.63773
226	female	0	-3	-2.601
227	male	0	-3	-2.15083
227	female	0	-3	-0.43125
228	male	0	-3	-1.35625
228	female	0	-3	-1.50043
229	male	0	-3	-0.742143
229	female	0	-3	-2.24364
230	male	0	-3	-1.48472
230	female	0	-3	-1.4225
231	male	0	-3	-1.79
231	female	0	-3	-1.18667
232	male	0	-3	-1.78
232	female	0	-3	-1.78105
233	male	0	-3	-1.42138
233	female	0	-3	-1.7676
234	male	0	-3	-1.1625
234	female	0	-3	-1.9
235	male	0	-3	-1.76731
235	female	0	-3	-1.89217
236	male	0	-3	-2.295
236	female	0	-3	-2.14452
237	male	0	-3	-2.8084
237	female	0	-3	-2.425
238	male	0	-3	-1.43667
238	female	0	-3	-1.68545
239	male	0	-3	-1.67182
239	female	0	-3	-2.63357
240	male	0	-3	-1.27208
240	female	0	-3	-1.61632
245	male	0	-3	-0.671111
245	female	0	-3	2.04727
246	male	0	-3	0.674
246	female	0	-3	-0.541111
247	male	0	-3	-0.825
247	female	0	-3	-0.193333
248	male	0	-3	-0.797619
248	female	0	-3	-1.2855
249	male	0	-3	-1.5525
249	female	0	-3	-2.826
250	male	0	-3	0.883333
250	female	0	-3	-1.26
251	male	0	-3	-1.56625
251	female	0	-3	-1.155
252	male	0	-3
252	female	0	-3	-1.63
253	male	0	-3	-0.876154
253	female	0	-3	-1.77833
254	male	0	-3	-1.29429
254	female	0	-3	-0.807
255	male	0	-3	-1.02
255	female	0	-3	-1.91714
256	male	0	-3	-1.75333
256	female	0	-3	-1.42929
257	male	0	-3	-1.42667
257	female	0	-3	-0.436
258	male	0	-3	-0.686667
258	female	0	-3	-1.09
259	male	0	-3	-0.490769
259	female	0	-3	-1.42556
260	male	0	-3	-0.4225
260	female	0	-3	-1.1
261	male	0	-3	-1.63571
261	female	0	-3	-0.383636
262	male	0	-3	-1.025
263	male	0	-3	-0.58
263	female	0	-3	-0.61
264	male	0	-3	-0.352
264	female	0	-3	0.01
265	male	0	-3	-1.13522
265	female	0	-3	0.0681818
266	male	0	-3	-1.50875
266	female	0	-3	0.428571
267	male	0	-3	-1.50643
267	female	0	-3	-0.311667
268	male	0	-3	-0.852
268	female	0	-3	-1.44
269	male	0	-3	0.555714
269	female	0	-3	-0.586
270	male	0	-3	-0.746
270	female	0	-3	-0.745714
271	male	0	-3	-1.38333
271	female	0	-3	-1.32071
272	male	0	-3	-1.80083
272	female	0	-3	-1.67063
273	male	0	-3	-1.87632
273	female	0	-3	-1.19643
274	male	0	-3	-0.966
274	female	0	-3	-3.71167
275	male	0	-3	-1.09429
275	female	0	-3	-1.43
276	male	0	-3	-1.0012
276	female	0	-3	-0.9345
277	male	0	-3	-0.777333
277	female	0	-3	-1.06125
278	male	0	-3	-1.06
278	female	0	-3	-0.752
279	male	0	-3	-1.526
279	female	0	-3	-1.63222
280	male	0	-3	-1.60857
280	female	0	-3	-2.65133
281	male	0	-3	-0.86
281	female	0	-3	-1.395
282	male	0	-3	-1.318
282	female	0	-3	-1.72654
283	male	0	-3	-1.078
283	female	0	-3	-1.20429
284	male	0	-3	-1.07316
284	female	0	-3	-1.27652
285	male	0	-3	-1.20667
285	female	0	-3	-0.965714
286	male	0	-3	-1.16278
286	female	0	-3	-1.45278
287	male	0	-3	-0.89625
287	female	0	-3	-0.838462
288	male	0	-3	-1.27333
288	female	0	-3	-1.41471
293	male	0	-3	-1.10364
293	female	0	-3	-2.062
294	male	0	-3	-0.867778
294	female	0	-3	-0.577857
295	male	0	-3	-0.280833
295	female	0	-3	-0.009
296	male	0	-3	-2.98467
296	female	0	-3	-1.44437
297	male	0	-3	-0.363
297	female	0	-3	-1.74071
298	male	0	-3	-1.72629
298	female	0	-3	-1.32708
299	male	0	-3	-1.36933
299	female	0	-3	-0.800526
300	male	0	-3	-0.884
300	female	0	-3	-1.123
301	male	0	-3	-1.19333
301	female	0	-3	-2.1725
302	male	0	-3	-1.67462
302	female	0	-3	-2.11
303	male	0	-3	-1.83
303	female	0	-3	-1.23286
304	male	0	-3	-1.82273
304	female	0	-3	-1.639
305	male	0	-3	-1.43
305	female	0	-3	-0.968621
306	male	0	-3	-1.623
306	female	0	-3	-0.295
307	male	0	-3	-0.9325
307	female	0	-3	-0.93
308	male	0	-3	-1.97
308	female	0	-3	-0.895
309	male	0	-3	-2.3125
309	female	0	-3	-1.03333
310	male	0	-3	0.13125
310	female	0	-3	-1.18923
311	male	0	-3	-1.20455
311	female	0	-3	-0.245
312	male	0	-3	-1.06429
312	female	0	-3	-1.22818
313	male	0	-3	-2.21429
313	female	0	-3	-2.16154
314	male	0	-3	-1.312
314	female	0	-3	-1.08
315	male	0	-3	-1.45455
315	female	0	-3	-1.63714
316	male	0	-3	-1.019
316	female	0	-3	-0.676667
317	male	0	-3	-1.07071
317	female	0	-3	-1.56722
318	male	0	-3	-0.830833
318	female	0	-3	-1.61333
319	male	0	-3	-0.662
319	female	0	-3	-1.74
320	male	0	-3	-2.132
320	female	0	-3	-0.794286
321	male	0	-3	-1.85667
321	female	0	-3	-1.40286
322	male	0	-3	-1.185
322	female	0	-3	0.131429
323	male	0	-3	-1.43933
323	female	0	-3	-1.905
324	male	0	-3	-0.791
324	female	0	-3	-2.14429
325	male	0	-3	-1.31222
325	female	0	-3	-1.52857
326	male	0	-3	-1.81
326	female	0	-3	-1.624
346	male	0	-3	-0.279231
346	female	0	-3	-1.77286
347	male	0	-3	-2.16357
347	female	0	-3	-1.50273
348	male	0	-3	-2.2137
348	female	0	-3	-1.93818
349	male	0	-3	-2.3365
349	female	0	-3	-1.69278
350	male	0	-3	-1.58158
350	female	0	-3	-1.988
351	male	0	-3	-1.566
351	female	0	-3	-1.8175
352	male	0	-3	-1.40083
352	female	0	-3	-0.98
353	male	0	-3	-1.65067
353	female	0	-3	-0.92
354	male	0	-3	-1.35321
354	female	0	-3	-1.42806
355	male	0	-3	-1.61333
355	female	0	-3	-1.41421
356	male	0	-3	-1.86538
356	female	0	-3	-1.37824
357	male	0	-3	-1.174
357	female	0	-3	-0.450714
358	male	0	-3	-1.06429
358	female	0	-3	-1.59273
359	male	0	-3	-2.47
359	female	0	-3	-1.23462
360	male	0	-3	-2.696
360	female	0	-3	-1.71357
361	male	0	-3	-0.972
361	female	0	-3	-1.73895
362	male	0	-3	-2.24
362	female	0	-3	-2.17636
363	male	0	-3	-1.75812
363	female	0	-3	-1.52444
364	male	0	-3	-1.61333
364	female	0	-3	-1.31158
365	male	0	-3	-1.02714
365	female	0	-3	-1.295
366	male	0	-3	-1.67857
366	female	0	-3	-1.96
367	male	0	-3	-1.29083
367	female	0	-3	-1.31462
368	male	0	-3	-1.74
368	female	0	-3	-1.26
369	male	0	-3	-1.32
369	female	0	-3	-1.79417
585	male	0	-3	-0.13875
585	female	0	-3	-2.95
586	male	0	-3	-1.10667
586	female	0	-3	-1.00333
23	male	1	-3	-1.18364
23	female	1	-3	-1.7
24	male	1	-3	-0.76
24	female	1	-3	-1.465
25	male	1	-3	-0.83
25	female	1	-3	-0.08
26	male	1	-3	-1.48462
26	female	1	-3	-0.953333
27	male	1	-3	-1.80133
27	female	1	-3	-0.777778
28	male	1	-3	-1.09778
28	female	1	-3	-0.92
29	male	1	-3	-1.72375
29	female	1	-3	-1.652
30	male	1	-3	-1.80667
30	female	1	-3	-1.10846
31	male	1	-3	-1.43267
31	female	1	-3	-1.26714
32	male	1	-3	-1.23333
32	female	1	-3	-2.24636
33	male	1	-3	-0.935
33	female	1	-3	-0.63875
34	male	1	-3	-0.692222
34	female	1	-3	-0.91
56	male	1	-3	-0.0315385
56	female	1	-3	-1.19385
57	male	1	-3	-1.11909
57	female	1	-3	-1.5575
58	male	1	-3	-2.07
58	female	1	-3	-0.994545
59	male	1	-3	-0.904286
59	female	1	-3	-0.464667
60	male	1	-3	-1.87087
60	female	1	-3	-0.965385
61	male	1	-3	-1.15731
61	female	1	-3	0.45125
62	male	1	-3	-0.968095
62	female	1	-3	-1.67429
63	male	1	-3	-0.705714
63	female	1	-3	-1.354
64	male	1	-3	-1.609
64	female	1	-3	-2.09867
65	male	1	-3	-0.812
65	female	1	-3	-0.531333
66	male	1	-3	-0.953235
66	female	1	-3	-1.34345
67	male	1	-3	-1.12167
67	female	1	-3	-1.39341
68	male	1	-3	-1.43512
68	female	1	-3	-1.64
69	male	1	-3	-0.786667
69	female	1	-3	-0.975556
70	male	1	-3	-0.547727
70	female	1	-3	-0.625385
71	male	1	-3	-1.00385
71	female	1	-3	-0.373636
72	male	1	-3	-1.56571
72	female	1	-3	-1.34417
73	male	1	-3	-1.43667
73	female	1	-3	-1.129
74	male	1	-3	-1.07778
74	female	1	-3	-2.33417
75	male	1	-3	-1.60556
75	female	1	-3	-0.811667
76	male	1	-3	-1.42316
76	female	1	-3	-1.65667
77	male	1	-3	-0.9155
77	female	1	-3	-0.8425
78	male	1	-3	-0.852
78	female	1	-3	-1.25786
79	male	1	-3	-0.778824
79	female	1	-3	-1.37824
80	male	1	-3	-1.10533
80	female	1	-3	-0.899167
81	male	1	-3	-1.63467
81	female	1	-3	-1.42867
82	male	1	-3	-0.661667
82	female	1	-3	-0.457143
83	male	1	-3	-1.11316
83	female	1	-3	-0.164615
84	male	1	-3	-0.493529
84	female	1	-3	-1.03
85	male	1	-3	-1.29381
85	female	1	-3	-0.500714
86	male	1	-3	-1.0875
86	female	1	-3	-0.587
87	male	1	-3	-1.51034
87	female	1	-3	-2.42083
88	male	1	-3	0.629
88	female	1	-3	-0.921667
89	male	1	-3	-2.05211
89	female	1	-3	-1.9175
99	male	1	-3	-1.77556
99	female	1	-3	-0.56125
100	male	1	-3	-1.25444
100	female	1	-3	-1.31
101	male	1	-3	-1.27793
101	female	1	-3	-1.2175
102	male	1	-3	-0.7295
102	female	1	-3	-1.847
103	male	1	-3	-0.436842
103	female	1	-3	-1.45588
104	male	1	-3	-2.01056
104	female	1	-3	-1.71125
105	male	1	-3	-1.67737
105	female	1	-3	-1.34947
106	male	1	-3	-2.06571
106	female	1	-3	-1.75
107	male	1	-3	-1.99118
107	female	1	-3	-0.958667
108	male	1	-3	-1.9664
108	female	1	-3	-1.69478
109	male	1	-3	-0.891875
109	female	1	-3	-1.15857
110	male	1	-3	-1.11625
110	female	1	-3	-1.16425
111	male	1	-3	-0.784375
111	female	1	-3	-0.0857895
112	male	1	-3	-1.73462
112	female	1	-3	-1.31333
113	male	1	-3	-1.41065
113	female	1	-3	-1.14364
114	male	1	-3	-1.0515
114	female	1	-3	-2.65625
115	male	1	-3	-0.640588
115	female	1	-3	-0.636667
116	male	1	-3	-1.87609
116	female	1	-3	-2.01857
117	male	1	-3	-2.09294
117	female	1	-3	-1.395
118	male	1	-3	-1.29429
118	female	1	-3	-1.10083
119	male	1	-3	-1.35208
119	female	1	-3	-1.11568
120	male	1	-3	-1.005
120	female	1	-3	-1.94917
121	male	1	-3	-1.8165
121	female	1	-3	-1.61
122	male	1	-3	-1.46231
122	female	1	-3	-0.975
123	male	1	-3	-1.11786
123	female	1	-3	-1.69231
124	male	1	-3	-0.966667
124	female	1	-3	-0.877692
125	male	1	-3	-1.40727
125	female	1	-3	-1.79957
126	male	1	-3	-0.776667
126	female	1	-3	-1.45615
127	male	1	-3	-1.44385
127	female	1	-3	-1.19098
128	male	1	-3	-1.22211
128	female	1	-3	-1.82583
129	male	1	-3	-1.13133
129	female	1	-3	-1.7875
130	male	1	-3	-1.5875
130	female	1	-3	-1.34
131	male	1	-3	-1.87667
131	female	1	-3	-2.185
241	male	1	-3	-0.412727
241	female	1	-3	-1.78833
242	male	1	-3	-1.73769
242	female	1	-3	-3.656
243	male	1	-3	-1.56667
243	female	1	-3	-0.643333
244	male	1	-3	-0.793158
244	female	1	-3	-0.395
289	male	1	-3	-0.888333
289	female	1	-3	-0.755833
290	male	1	-3	-1.5
290	female	1	-3	-0.7475
291	male	1	-3	-1.448
291	female	1	-3	-0.39
292	male	1	-3	-1.685
292	female	1	-3	-1.03667
327	male	1	-3	-1.66714
327	female	1	-3	-0.92375
328	male	1	-3	-1.125
328	female	1	-3	-1.4825
329	male	1	-3	-2.06
329	female	1	-3	-2.1075
330	male	1	-3	-1.76429
330	female	1	-3	-1.57
331	male	1	-3	-1.49909
331	female	1	-3	-1.694
332	male	1	-3	-0.960714
332	female	1	-3	-2.33
333	male	1	-3	-1.44769
333	female	1	-3	-2.00545
334	male	1	-3	-0.908
334	female	1	-3	-0.916667
335	male	1	-3	-1.07429
[truncated: 9,146 more rows]

## Sheet: Fig 5 c d
		coefficient	lower bound	upper bound
Panel C
District random effects	Parallel trends	-0.017962	-0.0443265	0.0084025
	DID of slopes	0.0385563	0.0062466	0.0708659
District fixed effects	Parallel trends	-0.0209519	-0.0488758	0.0069721
	DID of slopes	0.0424603	0.0075726	0.077348
State fixed effects	Parallel trends	-0.0190264	-0.0456179	0.007565
	DID of slopes	0.0445142	0.0081289	0.0808994
Panel D
Low SES	Parallel trends	-0.0296535	-0.0738542	0.0145473
	DID of slopes	0.0462463	-0.0040032	0.0964958
Middle SES	Parallel trends	0.0009268	-0.0344477	0.0363014
	DID of slopes	0.0547564	-0.0051547	0.114667
High SES	Parallel trends	-0.0276322	-0.0678518	0.0125874
	DID of slopes	0.0290199	-0.0259782	0.0840181

## Sheet: Fig 1 Sup
state	Birth year	MDM coverage
JAMMU & KASHMIR	1980	0.1
JAMMU & KASHMIR	1981	0.1
JAMMU & KASHMIR	1982	0.1
JAMMU & KASHMIR	1983	0.1
JAMMU & KASHMIR	1984	0.1
JAMMU & KASHMIR	1985	0.1
JAMMU & KASHMIR	1986	0.1
JAMMU & KASHMIR	1987	0.1
JAMMU & KASHMIR	1988	0.1
JAMMU & KASHMIR	1989	0.1
JAMMU & KASHMIR	1990	0.1
JAMMU & KASHMIR	1991	0.1
JAMMU & KASHMIR	1992	0.1
JAMMU & KASHMIR	1993	0.1
JAMMU & KASHMIR	1994	0.1
JAMMU & KASHMIR	1995	0.138329
JAMMU & KASHMIR	1996	0.286043
JAMMU & KASHMIR	1997	0.749711
JAMMU & KASHMIR	1998	2.12611
JAMMU & KASHMIR	1999	6.13573
JAMMU & KASHMIR	2000	6.7562
HIMACHAL PRADESH	1980	0.1
HIMACHAL PRADESH	1981	0.0505896
HIMACHAL PRADESH	1982	0.0394481
HIMACHAL PRADESH	1983	0.0374543
HIMACHAL PRADESH	1984	0.0519892
HIMACHAL PRADESH	1985	0.0822984
HIMACHAL PRADESH	1986	0.139434
HIMACHAL PRADESH	1987	0.231283
HIMACHAL PRADESH	1988	0.379746
HIMACHAL PRADESH	1989	0.635265
HIMACHAL PRADESH	1990	1.12474
HIMACHAL PRADESH	1991	2.06099
HIMACHAL PRADESH	1992	4.13151
HIMACHAL PRADESH	1993	8.89455
HIMACHAL PRADESH	1994	20.9127
HIMACHAL PRADESH	1995	32.1353
HIMACHAL PRADESH	1996	44.6648
HIMACHAL PRADESH	1997	55.0163
HIMACHAL PRADESH	1998	61.5931
HIMACHAL PRADESH	1999	62.7469
HIMACHAL PRADESH	2000	62.5516
PUNJAB	1980	0.1
PUNJAB	1981	0.1
PUNJAB	1982	0.1
PUNJAB	1983	0.1
PUNJAB	1984	0.1
PUNJAB	1985	0.1
PUNJAB	1986	0.1
PUNJAB	1987	0.1
PUNJAB	1988	0.1
PUNJAB	1989	0.1
PUNJAB	1990	0.1
PUNJAB	1991	0.119747
PUNJAB	1992	0.171298
PUNJAB	1993	0.269171
PUNJAB	1994	0.46859
PUNJAB	1995	0.885559
PUNJAB	1996	1.3797
PUNJAB	1997	2.3211
PUNJAB	1998	4.23802
PUNJAB	1999	8.47041
PUNJAB	2000	9.54999
CHANDIGARH	1980	0.1
CHANDIGARH	1981	0.0499979
CHANDIGARH	1982	0.0667073
CHANDIGARH	1983	0.0741275
CHANDIGARH	1984	0.1
CHANDIGARH	1985	0.120698
CHANDIGARH	1986	0.162816
CHANDIGARH	1987	0.248523
CHANDIGARH	1988	0.422928
CHANDIGARH	1989	0.777823
CHANDIGARH	1990	1.5
CHANDIGARH	1991	0.685392
CHANDIGARH	1992	0.338098
CHANDIGARH	1993	0.190036
CHANDIGARH	1994	0.126912
CHANDIGARH	1995	0.14039
CHANDIGARH	1996	0.300113
CHANDIGARH	1997	0.777441
CHANDIGARH	1998	2.24432
CHANDIGARH	1999	6.63124
CHANDIGARH	2000	5.74666
UTTARANCHAL	1980	0.1
UTTARANCHAL	1981	0.1
UTTARANCHAL	1982	0.1
UTTARANCHAL	1983	0.1
UTTARANCHAL	1984	0.1
UTTARANCHAL	1985	0.1
UTTARANCHAL	1986	0.1
UTTARANCHAL	1987	0.1
UTTARANCHAL	1988	0.1
UTTARANCHAL	1989	0.1
UTTARANCHAL	1990	0.145988
UTTARANCHAL	1991	0.350792
UTTARANCHAL	1992	1.0965
UTTARANCHAL	1993	3.68734
UTTARANCHAL	1994	12.5851
UTTARANCHAL	1995	25.7098
UTTARANCHAL	1996	36.9681
UTTARANCHAL	1997	45.5491
UTTARANCHAL	1998	50.8954
UTTARANCHAL	1999	51.6673
UTTARANCHAL	2000	49.9767
HARYANA	1980	0.1
HARYANA	1981	0.1
HARYANA	1982	0.92822
HARYANA	1983	0.561041
HARYANA	1984	0.372478
HARYANA	1985	0.3
HARYANA	1986	0.227522
HARYANA	1987	0.178922
HARYANA	1988	0.146333
HARYANA	1989	0.12448
HARYANA	1990	0.148155
HARYANA	1991	0.290016
HARYANA	1992	0.778976
HARYANA	1993	2.26635
HARYANA	1994	6.71158
HARYANA	1995	12.0499
HARYANA	1996	18.5743
HARYANA	1997	24.0137
HARYANA	1998	27.9733
HARYANA	1999	29.4492
HARYANA	2000	31.3396
DELHI	1980	0.1
DELHI	1981	0.1
DELHI	1982	0.1
DELHI	1983	0.1
DELHI	1984	0.0807792
DELHI	1985	0.0822984
DELHI	1986	0.08678
DELHI	1987	0.1
DELHI	1988	0.11322
DELHI	1989	0.135179
DELHI	1990	0.193684
DELHI	1991	0.3389
DELHI	1992	0.679924
DELHI	1993	1.45788
DELHI	1994	3.07844
DELHI	1995	6.80138
DELHI	1996	9.07216
DELHI	1997	10.5348
DELHI	1998	12.4804
DELHI	1999	15.3267
DELHI	2000	13.8705
RAJASTHAN	1980	0.1
RAJASTHAN	1981	0.1
RAJASTHAN	1982	0.1
RAJASTHAN	1983	0.1
RAJASTHAN	1984	0.1
RAJASTHAN	1985	0.1
RAJASTHAN	1986	0.1
RAJASTHAN	1987	0.1
RAJASTHAN	1988	0.1
RAJASTHAN	1989	0.1
RAJASTHAN	1990	0.133811
RAJASTHAN	1991	0.264178
RAJASTHAN	1992	0.661197
RAJASTHAN	1993	1.80055
RAJASTHAN	1994	5.00915
RAJASTHAN	1995	9.86826
RAJASTHAN	1996	14.4488
RAJASTHAN	1997	19.9519
RAJASTHAN	1998	25.8484
RAJASTHAN	1999	31.1621
RAJASTHAN	2000	34.2942
UTTAR PRADESH	1980	0.1
UTTAR PRADESH	1981	0.1
UTTAR PRADESH	1982	0.1
UTTAR PRADESH	1983	0.1
UTTAR PRADESH	1984	0.1
UTTAR PRADESH	1985	0.1
UTTAR PRADESH	1986	0.1
UTTAR PRADESH	1987	0.1
UTTAR PRADESH	1988	0.1
UTTAR PRADESH	1989	0.1
UTTAR PRADESH	1990	0.130338
UTTAR PRADESH	1991	0.237033
UTTAR PRADESH	1992	0.535909
UTTAR PRADESH	1993	1.32034
UTTAR PRADESH	1994	3.32456
UTTAR PRADESH	1995	5.62869
UTTAR PRADESH	1996	8.36016
UTTAR PRADESH	1997	11.6344
UTTAR PRADESH	1998	14.5811
UTTAR PRADESH	1999	17.4836
UTTAR PRADESH	2000	20.1155
BIHAR	1980	0.1
BIHAR	1981	0.1
BIHAR	1982	0.1
BIHAR	1983	0.1
BIHAR	1984	0.1
BIHAR	1985	0.1
BIHAR	1986	0.1
BIHAR	1987	0.1
BIHAR	1988	0.1
BIHAR	1989	0.1
BIHAR	1990	0.123908
BIHAR	1991	0.198428
BIHAR	1992	0.376733
BIHAR	1993	0.777602
BIHAR	1994	1.6502
BIHAR	1995	2.65281
BIHAR	1996	4.01655
BIHAR	1997	6.11003
BIHAR	1998	9.19074
BIHAR	1999	13.827
BIHAR	2000	18.354
SIKKIM	1980	0.1
SIKKIM	1981	0.1
SIKKIM	1982	0.1
SIKKIM	1983	0.1
SIKKIM	1984	0.1
SIKKIM	1985	0.1
SIKKIM	1986	0.1
SIKKIM	1987	0.1
SIKKIM	1988	0.1
SIKKIM	1989	0.1
SIKKIM	1990	0.149887
SIKKIM	1991	0.381122
SIKKIM	1992	1.25901
SIKKIM	1993	4.45114
SIKKIM	1994	15.9439
SIKKIM	1995	32.3279
SIKKIM	1996	42.0733
SIKKIM	1997	50.8091
SIKKIM	1998	58.352
SIKKIM	1999	59.208
SIKKIM	2000	51.6565
ARUNACHAL PRADESH	1980	0.0002928
ARUNACHAL PRADESH	1981	0.0510233
ARUNACHAL PRADESH	1982	0.0394007
ARUNACHAL PRADESH	1983	0.053847
ARUNACHAL PRADESH	1984	0.0662163
ARUNACHAL PRADESH	1985	0.115769
ARUNACHAL PRADESH	1986	0.200584
ARUNACHAL PRADESH	1987	0.366202
ARUNACHAL PRADESH	1988	0.649115
ARUNACHAL PRADESH	1989	1.1667
ARUNACHAL PRADESH	1990	1.73154
ARUNACHAL PRADESH	1991	2.64945
ARUNACHAL PRADESH	1992	4.08919
ARUNACHAL PRADESH	1993	6.4467
ARUNACHAL PRADESH	1994	9.07897
ARUNACHAL PRADESH	1995	11.1012
ARUNACHAL PRADESH	1996	11.2505
ARUNACHAL PRADESH	1997	9.0462
ARUNACHAL PRADESH	1998	6.30738
ARUNACHAL PRADESH	1999	4.51483
ARUNACHAL PRADESH	2000	3.19312
NAGALAND	1980	0.1
NAGALAND	1981	0.1
NAGALAND	1982	0.1
NAGALAND	1983	0.1
NAGALAND	1984	0.1
NAGALAND	1985	0.1
NAGALAND	1986	0.1
NAGALAND	1987	0.1
NAGALAND	1988	0.1
NAGALAND	1989	0.1
NAGALAND	1990	0.116768
NAGALAND	1991	0.147595
NAGALAND	1992	0.216577
NAGALAND	1993	0.360394
NAGALAND	1994	0.623298
NAGALAND	1995	0.853013
NAGALAND	1996	1.23514
NAGALAND	1997	1.65155
NAGALAND	1998	1.82051
NAGALAND	1999	2.13472
NAGALAND	2000	1.45389
MANIPUR	1980	0.1
MANIPUR	1981	0.1
MANIPUR	1982	0.1
MANIPUR	1983	0.1
MANIPUR	1984	0.1
MANIPUR	1985	0.1
MANIPUR	1986	0.1
MANIPUR	1987	0.1
MANIPUR	1988	0.1
MANIPUR	1989	0.1
MANIPUR	1990	0.1
MANIPUR	1991	0.112308
MANIPUR	1992	0.144498
MANIPUR	1993	0.196497
MANIPUR	1994	0.280497
MANIPUR	1995	0.41619
MANIPUR	1996	0.41619
MANIPUR	1997	0.364307
MANIPUR	1998	0.33219
MANIPUR	1999	0.324616
MANIPUR	2000	0.390238
MIZORAM	1980	0.1
MIZORAM	1981	0.1
MIZORAM	1982	0.1
MIZORAM	1983	0.1
MIZORAM	1984	3.39143
MIZORAM	1985	2.31637
MIZORAM	1986	1.59033
MIZORAM	1987	1.1
MIZORAM	1988	0.60967
MIZORAM	1989	0.355049
MIZORAM	1990	0.222829
MIZORAM	1991	0.154169
MIZORAM	1992	0.118515
MIZORAM	1993	0.1
MIZORAM	1994	0.1
MIZORAM	1995	0.140864
MIZORAM	1996	0.310866
MIZORAM	1997	0.884432
MIZORAM	1998	2.71664
MIZORAM	1999	8.48774
MIZORAM	2000	13.334
TRIPURA	1980	0.1
TRIPURA	1981	0.1
TRIPURA	1982	0.1
TRIPURA	1983	0.1
TRIPURA	1984	0.1
TRIPURA	1985	0.1
TRIPURA	1986	0.1
TRIPURA	1987	0.1
TRIPURA	1988	0.1
TRIPURA	1989	0.1
TRIPURA	1990	0.153071
TRIPURA	1991	0.403881
TRIPURA	1992	1.38594
TRIPURA	1993	5.07586
TRIPURA	1994	18.7987
TRIPURA	1995	35.5884
TRIPURA	1996	50.2701
TRIPURA	1997	65.0056
TRIPURA	1998	77.9019
TRIPURA	1999	78.7424
TRIPURA	2000	79.2732
MEGHALAYA	1980	0.1
MEGHALAYA	1981	0.1
MEGHALAYA	1982	0.1
MEGHALAYA	1983	0.1
MEGHALAYA	1984	0.1
MEGHALAYA	1985	0.1
MEGHALAYA	1986	0.1
MEGHALAYA	1987	0.1
MEGHALAYA	1988	0.1
MEGHALAYA	1989	0.1
MEGHALAYA	1990	0.1
MEGHALAYA	1991	0.1
MEGHALAYA	1992	0.1
MEGHALAYA	1993	0.1
MEGHALAYA	1994	0.1
MEGHALAYA	1995	0.123908
MEGHALAYA	1996	0.211654
MEGHALAYA	1997	0.444047
MEGHALAYA	1998	1.00542
MEGHALAYA	1999	2.40446
MEGHALAYA	2000	4.55039
ASSAM	1980	0.1
ASSAM	1981	0.1
ASSAM	1982	0.1
ASSAM	1983	0.1
ASSAM	1984	0.1
ASSAM	1985	0.1
ASSAM	1986	0.1
ASSAM	1987	0.1
ASSAM	1988	0.1
ASSAM	1989	0.1
ASSAM	1990	0.112308
ASSAM	1991	0.157699
ASSAM	1992	0.267607
ASSAM	1993	0.512841
ASSAM	1994	1.03378
ASSAM	1995	2.16317
ASSAM	1996	3.37602
ASSAM	1997	5.27936
ASSAM	1998	8.0815
ASSAM	1999	12.6447
ASSAM	2000	16.1729
WEST BENGAL	1980	0.1
WEST BENGAL	1981	0.0565819
WEST BENGAL	1982	0.0752925
WEST BENGAL	1983	0.0877175
WEST BENGAL	1984	0.0807792
WEST BENGAL	1985	0.0921244
WEST BENGAL	1986	0.11126
WEST BENGAL	1987	0.146333
WEST BENGAL	1988	0.192142
WEST BENGAL	1989	0.262701
WEST BENGAL	1990	0.412042
WEST BENGAL	1991	0.816808
WEST BENGAL	1992	1.77501
WEST BENGAL	1993	4.12852
WEST BENGAL	1994	10.1197
WEST BENGAL	1995	16.2252
WEST BENGAL	1996	23.1841
WEST BENGAL	1997	29.903
WEST BENGAL	1998	33.921
WEST BENGAL	1999	36.7505
WEST BENGAL	2000	41.06
JHARKHAND	1980	0.1
JHARKHAND	1981	0.1
JHARKHAND	1982	0.1
JHARKHAND	1983	0.1
JHARKHAND	1984	0.1
JHARKHAND	1985	0.1
JHARKHAND	1986	0.1
JHARKHAND	1987	0.1
JHARKHAND	1988	0.1
JHARKHAND	1989	0.1
JHARKHAND	1990	0.131297
JHARKHAND	1991	0.241908
JHARKHAND	1992	0.553455
JHARKHAND	1993	1.36569
JHARKHAND	1994	3.45041
JHARKHAND	1995	6.02571
JHARKHAND	1996	9.21555
JHARKHAND	1997	13.253
JHARKHAND	1998	19.3534
JHARKHAND	1999	27.2567
JHARKHAND	2000	31.6616
ORISSA	1980	0
ORISSA	1981	0
ORISSA	1982	0
ORISSA	1983	0.0152082
ORISSA	1984	0.0602693
ORISSA	1985	0.173166
ORISSA	1986	0.444114
ORISSA	1987	1.10433
ORISSA	1988	2.65849
ORISSA	1989	6.40831
ORISSA	1990	11.2539
ORISSA	1991	15.554
ORISSA	1992	19.6435
ORISSA	1993	22.7296
ORISSA	1994	24.5863
ORISSA	1995	27.0698
ORISSA	1996	29.6635
ORISSA	1997	31.8584
ORISSA	1998	34.7686
ORISSA	1999	37.1391
ORISSA	2000	39.7021
CHATTISGARH	1980	0
CHATTISGARH	1981	0
CHATTISGARH	1982	0
CHATTISGARH	1983	0.0179429
CHATTISGARH	1984	0.0576352
CHATTISGARH	1985	0.157195
CHATTISGARH	1986	0.358998
CHATTISGARH	1987	0.818021
CHATTISGARH	1988	1.79794
CHATTISGARH	1989	3.95992
CHATTISGARH	1990	7.46987
CHATTISGARH	1991	11.4375
CHATTISGARH	1992	16.4289
CHATTISGARH	1993	23.5217
CHATTISGARH	1994	32.1206
CHATTISGARH	1995	39.1434
CHATTISGARH	1996	45.3942
CHATTISGARH	1997	49.0011
CHATTISGARH	1998	50.1803
CHATTISGARH	1999	49.4248
CHATTISGARH	2000	50.0399
MADHYA PRADESH	1980	0.0131638
MADHYA PRADESH	1981	0.0195206
MADHYA PRADESH	1982	0.0299704
MADHYA PRADESH	1983	0.0691868
MADHYA PRADESH	1984	0.1
MADHYA PRADESH	1985	0.134306
MADHYA PRADESH	1986	0.180638
MADHYA PRADESH	1987	0.249734
MADHYA PRADESH	1988	0.352776
MADHYA PRADESH	1989	0.506444
MADHYA PRADESH	1990	0.842142
MADHYA PRADESH	1991	1.55836
MADHYA PRADESH	1992	3.06457
MADHYA PRADESH	1993	6.1124
MADHYA PRADESH	1994	12.2925
MADHYA PRADESH	1995	18.8036
MADHYA PRADESH	1996	25.9877
MADHYA PRADESH	1997	34.6923
MADHYA PRADESH	1998	41.1338
MADHYA PRADESH	1999	43.4111
MADHYA PRADESH	2000	45.6109
GUJARAT	1980	10.9766
GUJARAT	1981	9.47069
GUJARAT	1982	9.19021
GUJARAT	1983	9.06012
GUJARAT	1984	8.80493
GUJARAT	1985	8.78424
GUJARAT	1986	8.77319
GUJARAT	1987	8.7714
GUJARAT	1988	8.77638
GUJARAT	1989	8.78981
GUJARAT	1990	9.42994
GUJARAT	1991	10.9689
GUJARAT	1992	13.7327
GUJARAT	1993	18.1927
GUJARAT	1994	24.9956
GUJARAT	1995	30.7498
GUJARAT	1996	35.6485
GUJARAT	1997	39.893
GUJARAT	1998	42.5954
GUJARAT	1999	43.2047
GUJARAT	2000	47.0639
DAMAN & DIU	1980	0.1
DAMAN & DIU	1981	0.1
DAMAN & DIU	1982	0.1
DAMAN & DIU	1983	0.0752948
DAMAN & DIU	1984	0.0810361
DAMAN & DIU	1985	0.0845521
DAMAN & DIU	1986	0.1
DAMAN & DIU	1987	0.115448
DAMAN & DIU	1988	0.142828
DAMAN & DIU	1989	0.191355
DAMAN & DIU	1990	0.323688
DAMAN & DIU	1991	0.664999
DAMAN & DIU	1992	1.58376
DAMAN & DIU	1993	4.17283
DAMAN & DIU	1994	11.8828
DAMAN & DIU	1995	17.1576
DAMAN & DIU	1996	22.9005
DAMAN & DIU	1997	32.2501
DAMAN & DIU	1998	47.5849
DAMAN & DIU	1999	47.3131
DAMAN & DIU	2000	48.5432
D & N HAVELI	1980	0.1
D & N HAVELI	1981	16.2979
D & N HAVELI	1982	11.3862
D & N HAVELI	1983	5.71663
D & N HAVELI	1984	3.07841
D & N HAVELI	1985	1.73815
D & N HAVELI	1986	0.906217
D & N HAVELI	1987	0.488592
D & N HAVELI	1988	0.278021
D & N HAVELI	1989	0.171381
D & N HAVELI	1990	0.156534
D & N HAVELI	1991	0.303677
D & N HAVELI	1992	0.863504
D & N HAVELI	1993	2.68145
D & N HAVELI	1994	8.52699
D & N HAVELI	1995	18.3566
D & N HAVELI	1996	31.2933
D & N HAVELI	1997	44.3886
D & N HAVELI	1998	50.4365
D & N HAVELI	1999	44.9226
D & N HAVELI	2000	43.4493
MAHARASTRA	1980	0.1
MAHARASTRA	1981	0.1
MAHARASTRA	1982	0.1
MAHARASTRA	1983	0.075974
MAHARASTRA	1984	0.0649312
MAHARASTRA	1985	0.0719555
MAHARASTRA	1986	0.090174
MAHARASTRA	1987	0.11322
MAHARASTRA	1988	0.145005
MAHARASTRA	1989	0.196131
MAHARASTRA	1990	0.321601
MAHARASTRA	1991	0.638048
MAHARASTRA	1992	1.4912
MAHARASTRA	1993	3.97273
MAHARASTRA	1994	11.5221
MAHARASTRA	1995	22.2084
MAHARASTRA	1996	33.6017
MAHARASTRA	1997	41.3946
MAHARASTRA	1998	48.3362
MAHARASTRA	1999	50.6932
MAHARASTRA	2000	50.7858
ANDHRA PRADESH	1980	0.1
ANDHRA PRADESH	1981	0.0565819
ANDHRA PRADESH	1982	0.0752925
ANDHRA PRADESH	1983	0.0660084
ANDHRA PRADESH	1984	0.0678082
ANDHRA PRADESH	1985	0.0851755
ANDHRA PRADESH	1986	0.114654
ANDHRA PRADESH	1987	0.156159
ANDHRA PRADESH	1988	0.213227
ANDHRA PRADESH	1989	0.298334
ANDHRA PRADESH	1990	0.46908
ANDHRA PRADESH	1991	0.93042
ANDHRA PRADESH	1992	2.04755
ANDHRA PRADESH	1993	4.99793
ANDHRA PRADESH	1994	13.025
ANDHRA PRADESH	1995	21.0175
ANDHRA PRADESH	1996	30.1284
ANDHRA PRADESH	1997	36.5646
ANDHRA PRADESH	1998	39.9138
ANDHRA PRADESH	1999	38.2481
ANDHRA PRADESH	2000	37.2785
KARNATAKA	1980	0.1
KARNATAKA	1981	0.1
KARNATAKA	1982	0.1
KARNATAKA	1983	0.1
KARNATAKA	1984	0.0807792
KARNATAKA	1985	0.0822984
KARNATAKA	1986	0.08678
KARNATAKA	1987	0.1
KARNATAKA	1988	0.11322
KARNATAKA	1989	0.135179
KARNATAKA	1990	0.218938
KARNATAKA	1991	0.488492
KARNATAKA	1992	1.34983
KARNATAKA	1993	4.15904
KARNATAKA	1994	13.5146
KARNATAKA	1995	24.9062
KARNATAKA	1996	36.5044
KARNATAKA	1997	46.2902
KARNATAKA	1998	49.7455
KARNATAKA	1999	49.497
KARNATAKA	2000	47.4734
GOA	1980	0.1
GOA	1981	0.1
GOA	1982	0.1
GOA	1983	0.1
GOA	1984	0.1
GOA	1985	0.1
GOA	1986	0.1
GOA	1987	0.1
GOA	1988	0.1
GOA	1989	0.1
GOA	1990	0.1
GOA	1991	0.1
GOA	1992	0.1
GOA	1993	0.1
GOA	1994	0.1
GOA	1995	0.1
GOA	1996	0.1
GOA	1997	0.130338
GOA	1998	0.241953
GOA	1999	0.531549
GOA	2000	1.58049
LAKSHADWEEP	1980	12.4738
LAKSHADWEEP	1981	31.3747
LAKSHADWEEP	1982	34.97
LAKSHADWEEP	1983	27.8815
LAKSHADWEEP	1984	27.202
LAKSHADWEEP	1985	26.6182
LAKSHADWEEP	1986	26.2123
LAKSHADWEEP	1987	26.0617
LAKSHADWEEP	1988	26.2244
LAKSHADWEEP	1989	26.7076
LAKSHADWEEP	1990	27.8049
LAKSHADWEEP	1991	31.1306
LAKSHADWEEP	1992	36.4833
LAKSHADWEEP	1993	41.5494
LAKSHADWEEP	1994	49.575
LAKSHADWEEP	1995	56.7713
LAKSHADWEEP	1996	60.1593
LAKSHADWEEP	1997	59.0199
LAKSHADWEEP	1998	59.5351
LAKSHADWEEP	1999	56.3643
LAKSHADWEEP	2000	56.2654
KERALA	1980	1.7148
KERALA	1981	5.42556
KERALA	1982	6.08087
KERALA	1983	9.04876
KERALA	1984	10.064
KERALA	1985	12.2932
KERALA	1986	14.9231
KERALA	1987	18.1003
KERALA	1988	21.9469
KERALA	1989	26.7237
KERALA	1990	30.7124
KERALA	1991	35.0334
KERALA	1992	39.0825
KERALA	1993	43.0162
KERALA	1994	46.8692
KERALA	1995	49.8225
KERALA	1996	51.0176
KERALA	1997	50.3006
KERALA	1998	48.9717
KERALA	1999	45.8326
KERALA	2000	44.39
TAMIL NADU	1980	29.2379
TAMIL NADU	1981	26.0505
TAMIL NADU	1982	30.2484
TAMIL NADU	1983	31.5591
TAMIL NADU	1984	32.6038
TAMIL NADU	1985	33.9924
TAMIL NADU	1986	35.4655
TAMIL NADU	1987	37.0178
TAMIL NADU	1988	38.6529
TAMIL NADU	1989	40.3926
TAMIL NADU	1990	43.0494
TAMIL NADU	1991	45.2572
TAMIL NADU	1992	48.2804
TAMIL NADU	1993	51.6304
TAMIL NADU	1994	55.3653
TAMIL NADU	1995	56.7998
TAMIL NADU	1996	57.4697
TAMIL NADU	1997	56.5196
TAMIL NADU	1998	54.9025
TAMIL NADU	1999	51.5668
TAMIL NADU	2000	49.5814
PONDICHERRY	1980	21.0954
PONDICHERRY	1981	28.2038
PONDICHERRY	1982	34.1132
PONDICHERRY	1983	28.723
PONDICHERRY	1984	28.2758
PONDICHERRY	1985	28.7056
PONDICHERRY	1986	29.1744
PONDICHERRY	1987	29.6827
PONDICHERRY	1988	30.243
PONDICHERRY	1989	30.8626
PONDICHERRY	1990	31.3885
PONDICHERRY	1991	31.9769
PONDICHERRY	1992	33.6368
PONDICHERRY	1993	35.3366
PONDICHERRY	1994	37.1438
PONDICHERRY	1995	39.2392
PONDICHERRY	1996	40.2805
PONDICHERRY	1997	38.3485
PONDICHERRY	1998	35.3882
PONDICHERRY	1999	32.5667
PONDICHERRY	2000	27.1106
A & N ISLANDS	1980	0.1
A & N ISLANDS	1981	0.1
A & N ISLANDS	1982	0.1
A & N ISLANDS	1983	0.1
A & N ISLANDS	1984	0.1
A & N ISLANDS	1985	0.1
A & N ISLANDS	1986	0.1
A & N ISLANDS	1987	0.1
A & N ISLANDS	1988	0.1
A & N ISLANDS	1989	0.1
A & N ISLANDS	1990	0.154988
A & N ISLANDS	1991	0.415741
A & N ISLANDS	1992	1.44559
A & N ISLANDS	1993	5.35198
A & N ISLANDS	1994	20.0031
A & N ISLANDS	1995	33.2266
A & N ISLANDS	1996	44.118
A & N ISLANDS	1997	54.0756
A & N ISLANDS	1998	57.001
A & N ISLANDS	1999	57.7802
A & N ISLANDS	2000	60.3386

## Sheet: Fig 2 Sup
		coefficient	lower bound	upper bound
Panel C
Excluding GJ	Parallel trends	-0.0179035	-0.0451051	0.0092981
	DID of slopes	0.0382523	0.004105	0.0723995
Excluding GJ & OD	Parallel trends	-0.0156246	-0.0433208	0.0120716
	DID of slopes	0.0383119	0.0029375	0.0736862
Excluding GJ, OD & CT	Parallel trends	-0.0190264	-0.0456179	0.007565
	DID of slopes	0.0445142	0.0081289	0.0808994

## Sheet: Fig 3 Sup
STATEID	Monthly per-capita expenditure decile mean	Asset decile mean
Jammu & Kashmir 01	7.93678	6.74851
Himachal Pradesh 02	7.34108	7.00827
Punjab 03	7.1064	7.60432
Chandigarh 04	7.98214	9.05454
Uttarakhand 05	5.89316	6.21692
Haryana 06	6.62336	6.35234
Delhi 07	7.76483	8.18763
Rajasthan 08	5.1994	5.2784
Uttar Pradesh 09	4.90381	4.21804
Bihar 10	4.93644	3.59081
Sikkim 11	7.30928	6.61364
Arunachal Pradesh 12	5.68056	5.91791
Nagaland 13	6.07059	8.55696
Manipur 14	8.94318	7.36145
Mizoram 15	6.77922	8.11268
Tripura 16	6.37419	5.02013
Meghalaya 17	5.47761	5.22689
Assam 18	4.96429	4.88646
West Bengal 19	5.61062	4.83434
Jharkhand 20	4.12562	4.81003
Orissa 21	3.72319	4.0134
Chhattisgarh 22	2.9	4.31422
Madhya Pradesh 23	3.83059	3.85338
Gujarat 24	6.29466	6.39816
Daman & Diu 25	6.59322	7.44828
Dadra+Nagar Haveli 26	4.62	6.7234
Maharashtra 27	5.50628	5.99653
Andhra Pradesh 28	6.19696	5.47195
Karnataka 29	5.57224	5.30062
Goa 30	8.00532	8.41667
Kerala 32	6.38462	8.19547
Tamil Nadu 33	5.87818	6.83585
Pondicherry 34	7.23365	8.0283

[truncated: 3 more sheets: Fig 4 Sup, Fig 5 Sup, Fig 6 Sup]
